# Supplementary material for: DJ-1 Proteoforms in Breast Cancer Cells: The Escape of Metabolic Epigenetic Misregulation
Source: Cells. 2020 Aug 26;9(9):1968. doi: 10.3390/cells9091968 (PMC7563694; doi:10.3390/cells9091968)
Supplement: Supplementary file 1 [file cells-09-01968-s001.zip]

Archive with 7 entries (6 files):
- SI_03/
- SI_03/Supplememtary file 5.xlsx
- SI_03/Supplementary file 1.xlsm
- SI_03/Supplementary File 2.xlsx
- SI_03/Supplemtary file 3.pdf
- SI_03/Supplemtary file 4.pdf
- SI_03/Supplemtary file 6.pdf
