# Supplementary material for: DJ-1 Proteoforms in Breast Cancer Cells: The Escape of Metabolic Epigenetic Misregulation
Source: Cells. 2020 Aug 26;9(9):1968. doi: 10.3390/cells9091968 (PMC7563694; doi:10.3390/cells9091968)
Supplement: Supplementary file 1 [file cells-09-01968-s001.zip › SI_03/Supplememtary file 5.xlsx]

## Sheet: A) LC-MS-MS
Accession	Description	Score	Coverage	Proteins	Unique Peptides	PSMs	AAs	MW [kDa]	calc. pI
	A3	Sequence	# PSMs	# Proteins	# Protein Groups	Modifications	ΔCn	XCorr	Charge	MH+ [Da]	ΔM [ppm]	RT [min]	# Missed Cleavages
	High	GSYGSGGSSYGSGGGSYGSGGGGGGHGSYGSGSSSGGYR	2	1	1		0	11.4714	3	3312.31	1.02265	24.6422	0
		Accession	Description	Score	Coverage	# Unique Peptides	# Peptides	# PSMs	# AAs	MW [kDa]	calc. pI
		P04264	Keratin, type II cytoskeletal 1 OS=Homo sapiens GN=KRT1 PE=1 SV=6 - [K2C1_HUMAN]	2789.33	68.94	48	55	834	644	65.999	8.11865
	High	GGGGGGYGSGGSSYGSGGGSYGSGGGGGGGR	19	1	1		0	9.71169	2	2383.95	0.19668	21.5839	0
		Accession	Description	Score	Coverage	# Unique Peptides	# Peptides	# PSMs	# AAs	MW [kDa]	calc. pI
		P04264	Keratin, type II cytoskeletal 1 OS=Homo sapiens GN=KRT1 PE=1 SV=6 - [K2C1_HUMAN]	2789.33	68.94	48	55	834	644	65.999	8.11865
	High	AEAESLYQSKYEELQITAGR	3	1	1		0	7.1207	3	2286.13	0.0537382	38.7084	1
		Accession	Description	Score	Coverage	# Unique Peptides	# Peptides	# PSMs	# AAs	MW [kDa]	calc. pI
		P04264	Keratin, type II cytoskeletal 1 OS=Homo sapiens GN=KRT1 PE=1 SV=6 - [K2C1_HUMAN]	2789.33	68.94	48	55	834	644	65.999	8.11865
	High	SKAEAESLYQSKYEELQITAGR	13	1	1		0	7.11368	4	2501.25	-0.0238038	37.0977	2
		Accession	Description	Score	Coverage	# Unique Peptides	# Peptides	# PSMs	# AAs	MW [kDa]	calc. pI
		P04264	Keratin, type II cytoskeletal 1 OS=Homo sapiens GN=KRT1 PE=1 SV=6 - [K2C1_HUMAN]	2789.33	68.94	48	55	834	644	65.999	8.11865
	High	mSGEcAPNVSVSVSTSHTTISGGGSR	1	1	1	M1(Oxidation); C5(Carbamidomethyl)	0	7.07282	3	2581.17	1.33119	29.4871	0
		Accession	Description	Score	Coverage	# Unique Peptides	# Peptides	# PSMs	# AAs	MW [kDa]	calc. pI
		P04264	Keratin, type II cytoskeletal 1 OS=Homo sapiens GN=KRT1 PE=1 SV=6 - [K2C1_HUMAN]	2789.33	68.94	48	55	834	644	65.999	8.11865
	High	FLEQQNQVLQTKWELLQQVDTSTR	3	1	1		0	6.72894	3	2932.51	-2.924	47.7068	1
		Accession	Description	Score	Coverage	# Unique Peptides	# Peptides	# PSMs	# AAs	MW [kDa]	calc. pI
		P04264	Keratin, type II cytoskeletal 1 OS=Homo sapiens GN=KRT1 PE=1 SV=6 - [K2C1_HUMAN]	2789.33	68.94	48	55	834	644	65.999	8.11865
	High	GGSGGGGGGSSGGRGSGGGSSGGSIGGR	14	1	1		0	6.71079	3	2079.91	-0.729888	11.4055	1
		Accession	Description	Score	Coverage	# Unique Peptides	# Peptides	# PSMs	# AAs	MW [kDa]	calc. pI
		P04264	Keratin, type II cytoskeletal 1 OS=Homo sapiens GN=KRT1 PE=1 SV=6 - [K2C1_HUMAN]	2789.33	68.94	48	55	834	644	65.999	8.11865
	High	NKLNDLEDALQQAKEDLAR	2	1	1		0	6.63449	3	2184.13	4.09514	50.5094	2
		Accession	Description	Score	Coverage	# Unique Peptides	# Peptides	# PSMs	# AAs	MW [kDa]	calc. pI
		P04264	Keratin, type II cytoskeletal 1 OS=Homo sapiens GN=KRT1 PE=1 SV=6 - [K2C1_HUMAN]	2789.33	68.94	48	55	834	644	65.999	8.11865
	High	FSScGGGGGSFGAGGGFGSR	4	1	1	C4(Carbamidomethyl)	0	6.01219	2	1765.74	1.36765	32.5897	0
		Accession	Description	Score	Coverage	# Unique Peptides	# Peptides	# PSMs	# AAs	MW [kDa]	calc. pI
		P04264	Keratin, type II cytoskeletal 1 OS=Homo sapiens GN=KRT1 PE=1 SV=6 - [K2C1_HUMAN]	2789.33	68.94	48	55	834	644	65.999	8.11865
	High	GSGGGSSGGSIGGRGSSSGGVK	19	1	1		0	5.61485	3	1751.83	-0.653369	12.9917	1
		Accession	Description	Score	Coverage	# Unique Peptides	# Peptides	# PSMs	# AAs	MW [kDa]	calc. pI
		P04264	Keratin, type II cytoskeletal 1 OS=Homo sapiens GN=KRT1 PE=1 SV=6 - [K2C1_HUMAN]	2789.33	68.94	48	55	834	644	65.999	8.11865
	High	SGGGFSSGSAGIINYQR	8	1	1		0	5.191	2	1657.79	0.0452703	34.8757	0
		Accession	Description	Score	Coverage	# Unique Peptides	# Peptides	# PSMs	# AAs	MW [kDa]	calc. pI
		P04264	Keratin, type II cytoskeletal 1 OS=Homo sapiens GN=KRT1 PE=1 SV=6 - [K2C1_HUMAN]	2789.33	68.94	48	55	834	644	65.999	8.11865
	High	TNAENEFVTIKK	87	1	1		0	4.90646	3	1393.74	2.37276	29.5365	1
		Accession	Description	Score	Coverage	# Unique Peptides	# Peptides	# PSMs	# AAs	MW [kDa]	calc. pI
		P04264	Keratin, type II cytoskeletal 1 OS=Homo sapiens GN=KRT1 PE=1 SV=6 - [K2C1_HUMAN]	2789.33	68.94	48	55	834	644	65.999	8.11865
	High	THNLEPYFESFINNLR	5	1	1		0	4.67663	3	1993.98	2.51372	50.8414	0
		Accession	Description	Score	Coverage	# Unique Peptides	# Peptides	# PSMs	# AAs	MW [kDa]	calc. pI
		P04264	Keratin, type II cytoskeletal 1 OS=Homo sapiens GN=KRT1 PE=1 SV=6 - [K2C1_HUMAN]	2789.33	68.94	48	55	834	644	65.999	8.11865
	High	LDSELKNmQDmVEDYR	6	1	1	M8(Oxidation); M11(Oxidation)	0	4.6242	3	2017.88	-0.14174	29.2503	1
		Accession	Description	Score	Coverage	# Unique Peptides	# Peptides	# PSMs	# AAs	MW [kDa]	calc. pI
		P04264	Keratin, type II cytoskeletal 1 OS=Homo sapiens GN=KRT1 PE=1 SV=6 - [K2C1_HUMAN]	2789.33	68.94	48	55	834	644	65.999	8.11865
	High	SLNNQFASFIDKVR	17	1	1		0	4.60284	3	1638.86	0.519035	48.8843	1
		Accession	Description	Score	Coverage	# Unique Peptides	# Peptides	# PSMs	# AAs	MW [kDa]	calc. pI
		P04264	Keratin, type II cytoskeletal 1 OS=Homo sapiens GN=KRT1 PE=1 SV=6 - [K2C1_HUMAN]	2789.33	68.94	48	55	834	644	65.999	8.11865
	High	TNAENEFVTIKKDVDGAYmTK	1	1	1	M19(Oxidation)	0	4.46837	4	2390.16	2.10877	49.6638	2
		Accession	Description	Score	Coverage	# Unique Peptides	# Peptides	# PSMs	# AAs	MW [kDa]	calc. pI
		P04264	Keratin, type II cytoskeletal 1 OS=Homo sapiens GN=KRT1 PE=1 SV=6 - [K2C1_HUMAN]	2789.33	68.94	48	55	834	644	65.999	8.11865
	High	QISNLQQSISDAEQR	6	1	1		0	4.45903	2	1716.85	-0.390153	35.7412	0
		Accession	Description	Score	Coverage	# Unique Peptides	# Peptides	# PSMs	# AAs	MW [kDa]	calc. pI
		P04264	Keratin, type II cytoskeletal 1 OS=Homo sapiens GN=KRT1 PE=1 SV=6 - [K2C1_HUMAN]	2789.33	68.94	48	55	834	644	65.999	8.11865
	High	FLEQQNQVLQTK	42	2	2		0	4.37021	2	1475.79	3.14631	31.0818	0
		Accession	Description	Score	Coverage	# Unique Peptides	# Peptides	# PSMs	# AAs	MW [kDa]	calc. pI
		P04264	Keratin, type II cytoskeletal 1 OS=Homo sapiens GN=KRT1 PE=1 SV=6 - [K2C1_HUMAN]	2789.33	68.94	48	55	834	644	65.999	8.11865
		P35908	Keratin, type II cytoskeletal 2 epidermal OS=Homo sapiens GN=KRT2 PE=1 SV=2 - [K22E_HUMAN]	2123.44	77.78	43	53	622	639	65.3932	8.00146
	High	GSGGGSSGGSIGGR	16	1	1		0	4.34129	2	1092.5	-0.386539	10.9147	0
		Accession	Description	Score	Coverage	# Unique Peptides	# Peptides	# PSMs	# AAs	MW [kDa]	calc. pI
		P04264	Keratin, type II cytoskeletal 1 OS=Homo sapiens GN=KRT1 PE=1 SV=6 - [K2C1_HUMAN]	2789.33	68.94	48	55	834	644	65.999	8.11865
	High	SKAEAESLYQSK	50	1	1		0	4.34008	2	1340.67	-0.852471	20.336	1
		Accession	Description	Score	Coverage	# Unique Peptides	# Peptides	# PSMs	# AAs	MW [kDa]	calc. pI
		P04264	Keratin, type II cytoskeletal 1 OS=Homo sapiens GN=KRT1 PE=1 SV=6 - [K2C1_HUMAN]	2789.33	68.94	48	55	834	644	65.999	8.11865
	High	LLRDYQELmNTK	11	1	1	M9(Oxidation)	0	4.20853	3	1539.79	1.22048	29.7335	1
		Accession	Description	Score	Coverage	# Unique Peptides	# Peptides	# PSMs	# AAs	MW [kDa]	calc. pI
		P04264	Keratin, type II cytoskeletal 1 OS=Homo sapiens GN=KRT1 PE=1 SV=6 - [K2C1_HUMAN]	2789.33	68.94	48	55	834	644	65.999	8.11865
	High	LRSEIDNVKK	24	1	1		0	4.0468	3	1201.69	0.435268	16.2611	2
		Accession	Description	Score	Coverage	# Unique Peptides	# Peptides	# PSMs	# AAs	MW [kDa]	calc. pI
		P04264	Keratin, type II cytoskeletal 1 OS=Homo sapiens GN=KRT1 PE=1 SV=6 - [K2C1_HUMAN]	2789.33	68.94	48	55	834	644	65.999	8.11865
	High	GGSGGGGGGSSGGRGSGGGSSGGSIGGRGSSSGGVK	2	1	1		0	4.02931	4	2739.25	3.72758	12.368	2
		Accession	Description	Score	Coverage	# Unique Peptides	# Peptides	# PSMs	# AAs	MW [kDa]	calc. pI
		P04264	Keratin, type II cytoskeletal 1 OS=Homo sapiens GN=KRT1 PE=1 SV=6 - [K2C1_HUMAN]	2789.33	68.94	48	55	834	644	65.999	8.11865
	High	NKYEDEINKR	26	5	5		0	3.93948	3	1308.66	2.23809	19.5807	2
		Accession	Description	Score	Coverage	# Unique Peptides	# Peptides	# PSMs	# AAs	MW [kDa]	calc. pI
		P04264	Keratin, type II cytoskeletal 1 OS=Homo sapiens GN=KRT1 PE=1 SV=6 - [K2C1_HUMAN]	2789.33	68.94	48	55	834	644	65.999	8.11865
		P13647	Keratin, type II cytoskeletal 5 OS=Homo sapiens GN=KRT5 PE=1 SV=3 - [K2C5_HUMAN]	559.797	39.66	14	27	208	590	62.34	7.73779
		P04259	Keratin, type II cytoskeletal 6B OS=Homo sapiens GN=KRT6B PE=1 SV=5 - [K2C6B_HUMAN]	479.566	24.82	1	19	178	564	60.0303	8.00146
		P02538	Keratin, type II cytoskeletal 6A OS=Homo sapiens GN=KRT6A PE=1 SV=3 - [K2C6A_HUMAN]	418.304	27.66	2	20	158	564	60.0083	8.00146
		P05787	Keratin, type II cytoskeletal 8 OS=Homo sapiens GN=KRT8 PE=1 SV=7 - [K2C8_HUMAN]	230.654	24.84	8	15	82	483	53.6711	5.59229
	High	LNDLEDALQQAK	1	1	1		0	3.91806	2	1357.69	-0.63152	38.6009	0
		Accession	Description	Score	Coverage	# Unique Peptides	# Peptides	# PSMs	# AAs	MW [kDa]	calc. pI
		P04264	Keratin, type II cytoskeletal 1 OS=Homo sapiens GN=KRT1 PE=1 SV=6 - [K2C1_HUMAN]	2789.33	68.94	48	55	834	644	65.999	8.11865
	High	TNAENEFVTIK	29	1	1		0	3.82508	2	1265.64	-0.10172	33.9424	0
		Accession	Description	Score	Coverage	# Unique Peptides	# Peptides	# PSMs	# AAs	MW [kDa]	calc. pI
		P04264	Keratin, type II cytoskeletal 1 OS=Homo sapiens GN=KRT1 PE=1 SV=6 - [K2C1_HUMAN]	2789.33	68.94	48	55	834	644	65.999	8.11865
	High	THNLEPYFESFINNLRR	2	1	1		0	3.80433	3	2150.08	0.436358	50.3214	1
		Accession	Description	Score	Coverage	# Unique Peptides	# Peptides	# PSMs	# AAs	MW [kDa]	calc. pI
		P04264	Keratin, type II cytoskeletal 1 OS=Homo sapiens GN=KRT1 PE=1 SV=6 - [K2C1_HUMAN]	2789.33	68.94	48	55	834	644	65.999	8.11865
	High	QISNLQQSISDAEQRGENALKDAK	1	1	1		0	3.65015	4	2643.34	3.97658	49.8196	2
		Accession	Description	Score	Coverage	# Unique Peptides	# Peptides	# PSMs	# AAs	MW [kDa]	calc. pI
		P04264	Keratin, type II cytoskeletal 1 OS=Homo sapiens GN=KRT1 PE=1 SV=6 - [K2C1_HUMAN]	2789.33	68.94	48	55	834	644	65.999	8.11865
	High	RVDQLKSDQSR	11	1	1		0	3.53331	3	1331.7	-0.726132	12.2406	2
		Accession	Description	Score	Coverage	# Unique Peptides	# Peptides	# PSMs	# AAs	MW [kDa]	calc. pI
		P04264	Keratin, type II cytoskeletal 1 OS=Homo sapiens GN=KRT1 PE=1 SV=6 - [K2C1_HUMAN]	2789.33	68.94	48	55	834	644	65.999	8.11865
	High	GENALKDAK	11	1	1		0	3.43604	2	945.499	-1.34896	11.7971	1
		Accession	Description	Score	Coverage	# Unique Peptides	# Peptides	# PSMs	# AAs	MW [kDa]	calc. pI
		P04264	Keratin, type II cytoskeletal 1 OS=Homo sapiens GN=KRT1 PE=1 SV=6 - [K2C1_HUMAN]	2789.33	68.94	48	55	834	644	65.999	8.11865
	High	SLNNQFASFIDK	3	1	1		0	3.42216	2	1383.69	0.436707	44.4203	0
		Accession	Description	Score	Coverage	# Unique Peptides	# Peptides	# PSMs	# AAs	MW [kDa]	calc. pI
		P04264	Keratin, type II cytoskeletal 1 OS=Homo sapiens GN=KRT1 PE=1 SV=6 - [K2C1_HUMAN]	2789.33	68.94	48	55	834	644	65.999	8.11865
	High	SLDLDSIIAEVK	14	1	1		0	3.33189	2	1302.71	-1.07359	49.2115	0
		Accession	Description	Score	Coverage	# Unique Peptides	# Peptides	# PSMs	# AAs	MW [kDa]	calc. pI
		P04264	Keratin, type II cytoskeletal 1 OS=Homo sapiens GN=KRT1 PE=1 SV=6 - [K2C1_HUMAN]	2789.33	68.94	48	55	834	644	65.999	8.11865
	High	NKYEDEINK	2	5	5		0	3.31195	2	1152.55	-0.452384	19.3368	1
		Accession	Description	Score	Coverage	# Unique Peptides	# Peptides	# PSMs	# AAs	MW [kDa]	calc. pI
		P04264	Keratin, type II cytoskeletal 1 OS=Homo sapiens GN=KRT1 PE=1 SV=6 - [K2C1_HUMAN]	2789.33	68.94	48	55	834	644	65.999	8.11865
		P13647	Keratin, type II cytoskeletal 5 OS=Homo sapiens GN=KRT5 PE=1 SV=3 - [K2C5_HUMAN]	559.797	39.66	14	27	208	590	62.34	7.73779
		P04259	Keratin, type II cytoskeletal 6B OS=Homo sapiens GN=KRT6B PE=1 SV=5 - [K2C6B_HUMAN]	479.566	24.82	1	19	178	564	60.0303	8.00146
		P02538	Keratin, type II cytoskeletal 6A OS=Homo sapiens GN=KRT6A PE=1 SV=3 - [K2C6A_HUMAN]	418.304	27.66	2	20	158	564	60.0083	8.00146
		P05787	Keratin, type II cytoskeletal 8 OS=Homo sapiens GN=KRT8 PE=1 SV=7 - [K2C8_HUMAN]	230.654	24.84	8	15	82	483	53.6711	5.59229
	High	KDVDGAYmTK	25	1	1	M8(Oxidation)	0	3.25533	3	1143.54	1.91495	12.9495	1
		Accession	Description	Score	Coverage	# Unique Peptides	# Peptides	# PSMs	# AAs	MW [kDa]	calc. pI
		P04264	Keratin, type II cytoskeletal 1 OS=Homo sapiens GN=KRT1 PE=1 SV=6 - [K2C1_HUMAN]	2789.33	68.94	48	55	834	644	65.999	8.11865
	High	AEAESLYQSK	18	1	1		0	3.23185	2	1125.54	2.06297	21.9992	0
		Accession	Description	Score	Coverage	# Unique Peptides	# Peptides	# PSMs	# AAs	MW [kDa]	calc. pI
		P04264	Keratin, type II cytoskeletal 1 OS=Homo sapiens GN=KRT1 PE=1 SV=6 - [K2C1_HUMAN]	2789.33	68.94	48	55	834	644	65.999	8.11865
	High	YEELQITAGR	45	2	2		0	3.16524	2	1179.6	-0.690341	32.1498	0
		Accession	Description	Score	Coverage	# Unique Peptides	# Peptides	# PSMs	# AAs	MW [kDa]	calc. pI
		P04264	Keratin, type II cytoskeletal 1 OS=Homo sapiens GN=KRT1 PE=1 SV=6 - [K2C1_HUMAN]	2789.33	68.94	48	55	834	644	65.999	8.11865
		P04259	Keratin, type II cytoskeletal 6B OS=Homo sapiens GN=KRT6B PE=1 SV=5 - [K2C6B_HUMAN]	479.566	24.82	1	19	178	564	60.0303	8.00146
	High	AQYEDIAQK	29	1	1		0	3.10047	2	1065.52	0.0135735	21.8278	0
		Accession	Description	Score	Coverage	# Unique Peptides	# Peptides	# PSMs	# AAs	MW [kDa]	calc. pI
		P04264	Keratin, type II cytoskeletal 1 OS=Homo sapiens GN=KRT1 PE=1 SV=6 - [K2C1_HUMAN]	2789.33	68.94	48	55	834	644	65.999	8.11865
	High	NSKIEISELNR	7	1	1		0	3.05827	3	1302.7	2.11279	28.1905	1
		Accession	Description	Score	Coverage	# Unique Peptides	# Peptides	# PSMs	# AAs	MW [kDa]	calc. pI
		P04264	Keratin, type II cytoskeletal 1 OS=Homo sapiens GN=KRT1 PE=1 SV=6 - [K2C1_HUMAN]	2789.33	68.94	48	55	834	644	65.999	8.11865
	High	NmQDmVEDYR	15	1	1	M2(Oxidation); M5(Oxidation)	0	3.05603	2	1332.52	-0.613082	22.5042	0
		Accession	Description	Score	Coverage	# Unique Peptides	# Peptides	# PSMs	# AAs	MW [kDa]	calc. pI
		P04264	Keratin, type II cytoskeletal 1 OS=Homo sapiens GN=KRT1 PE=1 SV=6 - [K2C1_HUMAN]	2789.33	68.94	48	55	834	644	65.999	8.11865
	High	LRSEIDNVK	8	1	1		0	2.93196	3	1073.6	1.65199	19.229	1
		Accession	Description	Score	Coverage	# Unique Peptides	# Peptides	# PSMs	# AAs	MW [kDa]	calc. pI
		P04264	Keratin, type II cytoskeletal 1 OS=Homo sapiens GN=KRT1 PE=1 SV=6 - [K2C1_HUMAN]	2789.33	68.94	48	55	834	644	65.999	8.11865
	High	SDQSRLDSELK	5	1	1		0	2.90659	3	1277.63	-1.88537	23.4174	1
		Accession	Description	Score	Coverage	# Unique Peptides	# Peptides	# PSMs	# AAs	MW [kDa]	calc. pI
		P04264	Keratin, type II cytoskeletal 1 OS=Homo sapiens GN=KRT1 PE=1 SV=6 - [K2C1_HUMAN]	2789.33	68.94	48	55	834	644	65.999	8.11865
	High	AQYEDIAQKSK	5	1	1		0	2.85483	3	1280.65	-0.154958	19.5159	1
		Accession	Description	Score	Coverage	# Unique Peptides	# Peptides	# PSMs	# AAs	MW [kDa]	calc. pI
		P04264	Keratin, type II cytoskeletal 1 OS=Homo sapiens GN=KRT1 PE=1 SV=6 - [K2C1_HUMAN]	2789.33	68.94	48	55	834	644	65.999	8.11865
	High	TLLEGEESR	46	1	1		0	2.83487	2	1033.52	-0.867895	24.0282	0
		Accession	Description	Score	Coverage	# Unique Peptides	# Peptides	# PSMs	# AAs	MW [kDa]	calc. pI
		P04264	Keratin, type II cytoskeletal 1 OS=Homo sapiens GN=KRT1 PE=1 SV=6 - [K2C1_HUMAN]	2789.33	68.94	48	55	834	644	65.999	8.11865
	High	LALDLEIATYR	2	2	2		0	2.79669	2	1277.71	2.17956	49.1978	0
		Accession	Description	Score	Coverage	# Unique Peptides	# Peptides	# PSMs	# AAs	MW [kDa]	calc. pI
		P04264	Keratin, type II cytoskeletal 1 OS=Homo sapiens GN=KRT1 PE=1 SV=6 - [K2C1_HUMAN]	2789.33	68.94	48	55	834	644	65.999	8.11865
		P05787	Keratin, type II cytoskeletal 8 OS=Homo sapiens GN=KRT8 PE=1 SV=7 - [K2C8_HUMAN]	230.654	24.84	8	15	82	483	53.6711	5.59229
	High	YEDEINKR	23	6	6		0	2.78703	3	1066.52	-0.123576	15.9483	1
		Accession	Description	Score	Coverage	# Unique Peptides	# Peptides	# PSMs	# AAs	MW [kDa]	calc. pI
		P04264	Keratin, type II cytoskeletal 1 OS=Homo sapiens GN=KRT1 PE=1 SV=6 - [K2C1_HUMAN]	2789.33	68.94	48	55	834	644	65.999	8.11865
		P35908	Keratin, type II cytoskeletal 2 epidermal OS=Homo sapiens GN=KRT2 PE=1 SV=2 - [K22E_HUMAN]	2123.44	77.78	43	53	622	639	65.3932	8.00146
		P13647	Keratin, type II cytoskeletal 5 OS=Homo sapiens GN=KRT5 PE=1 SV=3 - [K2C5_HUMAN]	559.797	39.66	14	27	208	590	62.34	7.73779
		P04259	Keratin, type II cytoskeletal 6B OS=Homo sapiens GN=KRT6B PE=1 SV=5 - [K2C6B_HUMAN]	479.566	24.82	1	19	178	564	60.0303	8.00146
		P02538	Keratin, type II cytoskeletal 6A OS=Homo sapiens GN=KRT6A PE=1 SV=3 - [K2C6A_HUMAN]	418.304	27.66	2	20	158	564	60.0083	8.00146
		P05787	Keratin, type II cytoskeletal 8 OS=Homo sapiens GN=KRT8 PE=1 SV=7 - [K2C8_HUMAN]	230.654	24.84	8	15	82	483	53.6711	5.59229
	High	VDQLKSDQSR	1	1	1		0	2.48764	3	1175.6	-1.87389	11.9955	1
		Accession	Description	Score	Coverage	# Unique Peptides	# Peptides	# PSMs	# AAs	MW [kDa]	calc. pI
		P04264	Keratin, type II cytoskeletal 1 OS=Homo sapiens GN=KRT1 PE=1 SV=6 - [K2C1_HUMAN]	2789.33	68.94	48	55	834	644	65.999	8.11865
	High	IEISELNR	30	2	2		0	2.41059	2	973.535	3.35088	31.3631	0
		Accession	Description	Score	Coverage	# Unique Peptides	# Peptides	# PSMs	# AAs	MW [kDa]	calc. pI
		P04264	Keratin, type II cytoskeletal 1 OS=Homo sapiens GN=KRT1 PE=1 SV=6 - [K2C1_HUMAN]	2789.33	68.94	48	55	834	644	65.999	8.11865
		P35908	Keratin, type II cytoskeletal 2 epidermal OS=Homo sapiens GN=KRT2 PE=1 SV=2 - [K22E_HUMAN]	2123.44	77.78	43	53	622	639	65.3932	8.00146
	High	SLVNLGGSK	18	1	1		0	2.37662	2	874.501	1.55134	29.7524	0
		Accession	Description	Score	Coverage	# Unique Peptides	# Peptides	# PSMs	# AAs	MW [kDa]	calc. pI
		P04264	Keratin, type II cytoskeletal 1 OS=Homo sapiens GN=KRT1 PE=1 SV=6 - [K2C1_HUMAN]	2789.33	68.94	48	55	834	644	65.999	8.11865
	High	DYQELmNTK	28	1	1	M6(Oxidation)	0	2.3554	2	1157.51	-0.23379	22.2646	0
		Accession	Description	Score	Coverage	# Unique Peptides	# Peptides	# PSMs	# AAs	MW [kDa]	calc. pI
		P04264	Keratin, type II cytoskeletal 1 OS=Homo sapiens GN=KRT1 PE=1 SV=6 - [K2C1_HUMAN]	2789.33	68.94	48	55	834	644	65.999	8.11865
	High	DVDGAYmTK	22	1	1	M7(Oxidation)	0	2.28506	2	1015.44	0.335801	17.1461	0
		Accession	Description	Score	Coverage	# Unique Peptides	# Peptides	# PSMs	# AAs	MW [kDa]	calc. pI
		P04264	Keratin, type II cytoskeletal 1 OS=Homo sapiens GN=KRT1 PE=1 SV=6 - [K2C1_HUMAN]	2789.33	68.94	48	55	834	644	65.999	8.11865
	High	SISISVAR	37	1	1		0	2.17492	2	832.489	0.836265	28.5414	0
		Accession	Description	Score	Coverage	# Unique Peptides	# Peptides	# PSMs	# AAs	MW [kDa]	calc. pI
		P04264	Keratin, type II cytoskeletal 1 OS=Homo sapiens GN=KRT1 PE=1 SV=6 - [K2C1_HUMAN]	2789.33	68.94	48	55	834	644	65.999	8.11865
	High	SEIDNVKK	5	1	1		0	2.17052	2	932.508	3.69435	13.1768	1
		Accession	Description	Score	Coverage	# Unique Peptides	# Peptides	# PSMs	# AAs	MW [kDa]	calc. pI
		P04264	Keratin, type II cytoskeletal 1 OS=Homo sapiens GN=KRT1 PE=1 SV=6 - [K2C1_HUMAN]	2789.33	68.94	48	55	834	644	65.999	8.11865
	High	LDSELK	4	1	1		0	2.0785	2	704.384	1.76655	17.2521	0
		Accession	Description	Score	Coverage	# Unique Peptides	# Peptides	# PSMs	# AAs	MW [kDa]	calc. pI
		P04264	Keratin, type II cytoskeletal 1 OS=Homo sapiens GN=KRT1 PE=1 SV=6 - [K2C1_HUMAN]	2789.33	68.94	48	55	834	644	65.999	8.11865
	High	RVDQLK	4	1	1		0	2.04962	2	758.453	1.93214	11.0686	1
		Accession	Description	Score	Coverage	# Unique Peptides	# Peptides	# PSMs	# AAs	MW [kDa]	calc. pI
		P04264	Keratin, type II cytoskeletal 1 OS=Homo sapiens GN=KRT1 PE=1 SV=6 - [K2C1_HUMAN]	2789.33	68.94	48	55	834	644	65.999	8.11865
	High	DVDGAYMTK	1	1	1		0	2.0328	2	999.448	3.00911	22.7857	0
		Accession	Description	Score	Coverage	# Unique Peptides	# Peptides	# PSMs	# AAs	MW [kDa]	calc. pI
		P04264	Keratin, type II cytoskeletal 1 OS=Homo sapiens GN=KRT1 PE=1 SV=6 - [K2C1_HUMAN]	2789.33	68.94	48	55	834	644	65.999	8.11865
	High	EREQIK	1	1	1		0	1.9452	2	802.441	-1.39687	7.48199	1
		Accession	Description	Score	Coverage	# Unique Peptides	# Peptides	# PSMs	# AAs	MW [kDa]	calc. pI
		P04264	Keratin, type II cytoskeletal 1 OS=Homo sapiens GN=KRT1 PE=1 SV=6 - [K2C1_HUMAN]	2789.33	68.94	48	55	834	644	65.999	8.11865
Q00610	Clathrin heavy chain 1 OS=Homo sapiens GN=CLTC PE=1 SV=5 - [CLH1_HUMAN]	509.086	31.04	1	52	159	1675	191.493	5.69385
	A3	Sequence	# PSMs	# Proteins	# Protein Groups	Modifications	ΔCn	XCorr	Charge	MH+ [Da]	ΔM [ppm]	RT [min]	# Missed Cleavages
	High	YGSGGGSKGGSISGGGYGSGGGKHSSGGGSR	2	1	1		0	7.7875	4	2616.19	3.57829	14.5599	2
		Accession	Description	Score	Coverage	# Unique Peptides	# Peptides	# PSMs	# AAs	MW [kDa]	calc. pI
		P35908	Keratin, type II cytoskeletal 2 epidermal OS=Homo sapiens GN=KRT2 PE=1 SV=2 - [K22E_HUMAN]	2123.44	77.78	43	53	622	639	65.3932	8.00146
	High	GGGFGGGSSFGGGSGFSGGGFGGGGFGGGR	1	1	1		0	7.27324	2	2399.02	1.73878	43.9184	0
		Accession	Description	Score	Coverage	# Unique Peptides	# Peptides	# PSMs	# AAs	MW [kDa]	calc. pI
		P35908	Keratin, type II cytoskeletal 2 epidermal OS=Homo sapiens GN=KRT2 PE=1 SV=2 - [K22E_HUMAN]	2123.44	77.78	43	53	622	639	65.3932	8.00146
	High	AAFGGSGGRGSSSGGGYSSGSSSYGSGGR	4	1	1		0	7.17043	3	2501.07	-0.69386	22.4704	1
		Accession	Description	Score	Coverage	# Unique Peptides	# Peptides	# PSMs	# AAs	MW [kDa]	calc. pI
		P35908	Keratin, type II cytoskeletal 2 epidermal OS=Homo sapiens GN=KRT2 PE=1 SV=2 - [K22E_HUMAN]	2123.44	77.78	43	53	622	639	65.3932	8.00146
	High	TSQNSELNNmQDLVEDYKK	17	1	1	M10(Oxidation)	0	6.78485	3	2272.04	0.305979	30.4193	1
		Accession	Description	Score	Coverage	# Unique Peptides	# Peptides	# PSMs	# AAs	MW [kDa]	calc. pI
		P35908	Keratin, type II cytoskeletal 2 epidermal OS=Homo sapiens GN=KRT2 PE=1 SV=2 - [K22E_HUMAN]	2123.44	77.78	43	53	622	639	65.3932	8.00146
	High	GGSGGGGSISGGGYGSGGGSGGR	18	1	1		0	6.72261	2	1741.75	0.0881444	18.2305	0
		Accession	Description	Score	Coverage	# Unique Peptides	# Peptides	# PSMs	# AAs	MW [kDa]	calc. pI
		P35908	Keratin, type II cytoskeletal 2 epidermal OS=Homo sapiens GN=KRT2 PE=1 SV=2 - [K22E_HUMAN]	2123.44	77.78	43	53	622	639	65.3932	8.00146
	High	NKLNDLEEALQQAKEDLAR	2	1	1		0	6.43518	3	2198.14	0.892266	50.6373	2
		Accession	Description	Score	Coverage	# Unique Peptides	# Peptides	# PSMs	# AAs	MW [kDa]	calc. pI
		P35908	Keratin, type II cytoskeletal 2 epidermal OS=Homo sapiens GN=KRT2 PE=1 SV=2 - [K22E_HUMAN]	2123.44	77.78	43	53	622	639	65.3932	8.00146
	High	VLYDAEISQIHQSVTDTNVILSmDNSR	1	1	1	M23(Oxidation)	0	6.30225	3	3064.5	2.71054	49.1606	0
		Accession	Description	Score	Coverage	# Unique Peptides	# Peptides	# PSMs	# AAs	MW [kDa]	calc. pI
		P35908	Keratin, type II cytoskeletal 2 epidermal OS=Homo sapiens GN=KRT2 PE=1 SV=2 - [K22E_HUMAN]	2123.44	77.78	43	53	622	639	65.3932	8.00146
	High	mSGDLSSNVTVSVTSSTISSNVASK	1	1	1	M1(Oxidation)	0	6.20507	3	2474.19	-0.260493	37.2263	0
		Accession	Description	Score	Coverage	# Unique Peptides	# Peptides	# PSMs	# AAs	MW [kDa]	calc. pI
		P35908	Keratin, type II cytoskeletal 2 epidermal OS=Homo sapiens GN=KRT2 PE=1 SV=2 - [K22E_HUMAN]	2123.44	77.78	43	53	622	639	65.3932	8.00146
	High	YGSGGGSKGGSISGGGYGSGGGK	12	1	1		0	6.2029	3	1890.86	-1.02769	18.2097	1
		Accession	Description	Score	Coverage	# Unique Peptides	# Peptides	# PSMs	# AAs	MW [kDa]	calc. pI
		P35908	Keratin, type II cytoskeletal 2 epidermal OS=Homo sapiens GN=KRT2 PE=1 SV=2 - [K22E_HUMAN]	2123.44	77.78	43	53	622	639	65.3932	8.00146
	High	GGSISGGGYGSGGGKHSSGGGSR	14	1	1		0	5.9392	4	1922.87	-0.145417	12.5147	1
		Accession	Description	Score	Coverage	# Unique Peptides	# Peptides	# PSMs	# AAs	MW [kDa]	calc. pI
		P35908	Keratin, type II cytoskeletal 2 epidermal OS=Homo sapiens GN=KRT2 PE=1 SV=2 - [K22E_HUMAN]	2123.44	77.78	43	53	622	639	65.3932	8.00146
	High	GSSSGGGYSSGSSSYGSGGR	16	1	1		0	5.81718	2	1740.7	-1.20209	17.4006	0
		Accession	Description	Score	Coverage	# Unique Peptides	# Peptides	# PSMs	# AAs	MW [kDa]	calc. pI
		P35908	Keratin, type II cytoskeletal 2 epidermal OS=Homo sapiens GN=KRT2 PE=1 SV=2 - [K22E_HUMAN]	2123.44	77.78	43	53	622	639	65.3932	8.00146
	High	GGGGGGFRGFSSGSAVVSGGSR	1	1	1		0	5.69918	3	1899.91	2.15426	31.8109	1
		Accession	Description	Score	Coverage	# Unique Peptides	# Peptides	# PSMs	# AAs	MW [kDa]	calc. pI
		P35908	Keratin, type II cytoskeletal 2 epidermal OS=Homo sapiens GN=KRT2 PE=1 SV=2 - [K22E_HUMAN]	2123.44	77.78	43	53	622	639	65.3932	8.00146
	High	NLDLDSIIAEVKAQYEEIAQR	1	3	3		0	5.64718	3	2418.25	-0.0788112	51.4581	1
		Accession	Description	Score	Coverage	# Unique Peptides	# Peptides	# PSMs	# AAs	MW [kDa]	calc. pI
		P35908	Keratin, type II cytoskeletal 2 epidermal OS=Homo sapiens GN=KRT2 PE=1 SV=2 - [K22E_HUMAN]	2123.44	77.78	43	53	622	639	65.3932	8.00146
		P04259	Keratin, type II cytoskeletal 6B OS=Homo sapiens GN=KRT6B PE=1 SV=5 - [K2C6B_HUMAN]	479.566	24.82	1	19	178	564	60.0303	8.00146
		P02538	Keratin, type II cytoskeletal 6A OS=Homo sapiens GN=KRT6A PE=1 SV=3 - [K2C6A_HUMAN]	418.304	27.66	2	20	158	564	60.0083	8.00146
	High	GGSSSGGGYGSGGGGSSSVK	2	1	1		0	5.57814	2	1588.68	-0.808717	13.8298	0
		Accession	Description	Score	Coverage	# Unique Peptides	# Peptides	# PSMs	# AAs	MW [kDa]	calc. pI
		P35908	Keratin, type II cytoskeletal 2 epidermal OS=Homo sapiens GN=KRT2 PE=1 SV=2 - [K22E_HUMAN]	2123.44	77.78	43	53	622	639	65.3932	8.00146
	High	HGGGGGGFGGGGFGSR	52	1	1		0	5.32056	2	1320.58	-0.53793	24.7112	0
		Accession	Description	Score	Coverage	# Unique Peptides	# Peptides	# PSMs	# AAs	MW [kDa]	calc. pI
		P35908	Keratin, type II cytoskeletal 2 epidermal OS=Homo sapiens GN=KRT2 PE=1 SV=2 - [K22E_HUMAN]	2123.44	77.78	43	53	622	639	65.3932	8.00146
	High	SKEEAEALYHSK	20	1	1		0	5.3045	3	1391.68	-0.790783	19.0959	1
		Accession	Description	Score	Coverage	# Unique Peptides	# Peptides	# PSMs	# AAs	MW [kDa]	calc. pI
		P35908	Keratin, type II cytoskeletal 2 epidermal OS=Homo sapiens GN=KRT2 PE=1 SV=2 - [K22E_HUMAN]	2123.44	77.78	43	53	622	639	65.3932	8.00146
	High	SKEEAEALYHSKYEELQVTVGR	3	1	1		0	5.27079	4	2566.28	-0.37984	36.6549	2
		Accession	Description	Score	Coverage	# Unique Peptides	# Peptides	# PSMs	# AAs	MW [kDa]	calc. pI
		P35908	Keratin, type II cytoskeletal 2 epidermal OS=Homo sapiens GN=KRT2 PE=1 SV=2 - [K22E_HUMAN]	2123.44	77.78	43	53	622	639	65.3932	8.00146
	High	SISISVAGGGGGFGAAGGFGGR	2	1	1		0	5.05608	2	1838.91	0.180117	42.534	0
		Accession	Description	Score	Coverage	# Unique Peptides	# Peptides	# PSMs	# AAs	MW [kDa]	calc. pI
		P35908	Keratin, type II cytoskeletal 2 epidermal OS=Homo sapiens GN=KRT2 PE=1 SV=2 - [K22E_HUMAN]	2123.44	77.78	43	53	622	639	65.3932	8.00146
	High	NVQDAIADAEQRGEHALKDAR	1	1	1		0	4.51923	4	2307.15	2.84245	50.123	2
		Accession	Description	Score	Coverage	# Unique Peptides	# Peptides	# PSMs	# AAs	MW [kDa]	calc. pI
		P35908	Keratin, type II cytoskeletal 2 epidermal OS=Homo sapiens GN=KRT2 PE=1 SV=2 - [K22E_HUMAN]	2123.44	77.78	43	53	622	639	65.3932	8.00146
	High	FLEQQNQVLQTK	42	2	2		0	4.37021	2	1475.79	3.14631	31.0818	0
		Accession	Description	Score	Coverage	# Unique Peptides	# Peptides	# PSMs	# AAs	MW [kDa]	calc. pI
		P04264	Keratin, type II cytoskeletal 1 OS=Homo sapiens GN=KRT1 PE=1 SV=6 - [K2C1_HUMAN]	2789.33	68.94	48	55	834	644	65.999	8.11865
		P35908	Keratin, type II cytoskeletal 2 epidermal OS=Homo sapiens GN=KRT2 PE=1 SV=2 - [K22E_HUMAN]	2123.44	77.78	43	53	622	639	65.3932	8.00146
	High	TAAENDFVTLKK	36	1	1		0	4.23054	3	1336.71	-1.47107	28.9397	1
		Accession	Description	Score	Coverage	# Unique Peptides	# Peptides	# PSMs	# AAs	MW [kDa]	calc. pI
		P35908	Keratin, type II cytoskeletal 2 epidermal OS=Homo sapiens GN=KRT2 PE=1 SV=2 - [K22E_HUMAN]	2123.44	77.78	43	53	622	639	65.3932	8.00146
	High	KDVDNAYmIK	2	1	1	M8(Oxidation)	0	4.18687	2	1212.59	0.0897885	21.7399	1
		Accession	Description	Score	Coverage	# Unique Peptides	# Peptides	# PSMs	# AAs	MW [kDa]	calc. pI
		P35908	Keratin, type II cytoskeletal 2 epidermal OS=Homo sapiens GN=KRT2 PE=1 SV=2 - [K22E_HUMAN]	2123.44	77.78	43	53	622	639	65.3932	8.00146
	High	LLRDYQELmNVK	5	1	1	M9(Oxidation)	0	4.0643	3	1537.8	0.0788213	33.021	1
		Accession	Description	Score	Coverage	# Unique Peptides	# Peptides	# PSMs	# AAs	MW [kDa]	calc. pI
		P35908	Keratin, type II cytoskeletal 2 epidermal OS=Homo sapiens GN=KRT2 PE=1 SV=2 - [K22E_HUMAN]	2123.44	77.78	43	53	622	639	65.3932	8.00146
	High	KYEDEINKR	28	1	1		0	3.97214	3	1194.61	2.21495	15.3187	2
		Accession	Description	Score	Coverage	# Unique Peptides	# Peptides	# PSMs	# AAs	MW [kDa]	calc. pI
		P35908	Keratin, type II cytoskeletal 2 epidermal OS=Homo sapiens GN=KRT2 PE=1 SV=2 - [K22E_HUMAN]	2123.44	77.78	43	53	622	639	65.3932	8.00146
	High	VDLLNQEIEFLK	2	1	1		0	3.93522	2	1460.8	-1.0748	48.9901	0
		Accession	Description	Score	Coverage	# Unique Peptides	# Peptides	# PSMs	# AAs	MW [kDa]	calc. pI
		P35908	Keratin, type II cytoskeletal 2 epidermal OS=Homo sapiens GN=KRT2 PE=1 SV=2 - [K22E_HUMAN]	2123.44	77.78	43	53	622	639	65.3932	8.00146
	High	GFSSGSAVVSGGSR	22	1	1		0	3.88929	2	1254.61	0.272846	24.1895	0
		Accession	Description	Score	Coverage	# Unique Peptides	# Peptides	# PSMs	# AAs	MW [kDa]	calc. pI
		P35908	Keratin, type II cytoskeletal 2 epidermal OS=Homo sapiens GN=KRT2 PE=1 SV=2 - [K22E_HUMAN]	2123.44	77.78	43	53	622	639	65.3932	8.00146
	High	DVDNAYmIKVELQSK	1	1	1	M7(Oxidation)	0	3.85484	3	1768.88	0.609176	35.9309	1
		Accession	Description	Score	Coverage	# Unique Peptides	# Peptides	# PSMs	# AAs	MW [kDa]	calc. pI
		P35908	Keratin, type II cytoskeletal 2 epidermal OS=Homo sapiens GN=KRT2 PE=1 SV=2 - [K22E_HUMAN]	2123.44	77.78	43	53	622	639	65.3932	8.00146
	High	LNDLEEALQQAK	1	1	1		0	3.84593	2	1371.71	0.869558	40.863	0
		Accession	Description	Score	Coverage	# Unique Peptides	# Peptides	# PSMs	# AAs	MW [kDa]	calc. pI
		P35908	Keratin, type II cytoskeletal 2 epidermal OS=Homo sapiens GN=KRT2 PE=1 SV=2 - [K22E_HUMAN]	2123.44	77.78	43	53	622	639	65.3932	8.00146
	High	AQEREQIKTLNNK	2	1	1		0	3.73748	3	1571.86	4.39381	15.7753	2
		Accession	Description	Score	Coverage	# Unique Peptides	# Peptides	# PSMs	# AAs	MW [kDa]	calc. pI
		P35908	Keratin, type II cytoskeletal 2 epidermal OS=Homo sapiens GN=KRT2 PE=1 SV=2 - [K22E_HUMAN]	2123.44	77.78	43	53	622	639	65.3932	8.00146
	High	TAAENDFVTLK	12	1	1		0	3.71771	2	1208.62	2.80231	33.8427	0
		Accession	Description	Score	Coverage	# Unique Peptides	# Peptides	# PSMs	# AAs	MW [kDa]	calc. pI
		P35908	Keratin, type II cytoskeletal 2 epidermal OS=Homo sapiens GN=KRT2 PE=1 SV=2 - [K22E_HUMAN]	2123.44	77.78	43	53	622	639	65.3932	8.00146
	High	NVQDAIADAEQR	3	1	1		0	3.66376	2	1329.64	-0.420983	32.1992	0
		Accession	Description	Score	Coverage	# Unique Peptides	# Peptides	# PSMs	# AAs	MW [kDa]	calc. pI
		P35908	Keratin, type II cytoskeletal 2 epidermal OS=Homo sapiens GN=KRT2 PE=1 SV=2 - [K22E_HUMAN]	2123.44	77.78	43	53	622	639	65.3932	8.00146
	High	GGSISGGGYGSGGGK	15	1	1		0	3.64144	2	1197.55	2.51892	16.1425	0
		Accession	Description	Score	Coverage	# Unique Peptides	# Peptides	# PSMs	# AAs	MW [kDa]	calc. pI
		P35908	Keratin, type II cytoskeletal 2 epidermal OS=Homo sapiens GN=KRT2 PE=1 SV=2 - [K22E_HUMAN]	2123.44	77.78	43	53	622	639	65.3932	8.00146
	High	LQGEIAHVKK	12	1	1		0	3.63362	3	1122.66	-1.24398	16.0342	1
		Accession	Description	Score	Coverage	# Unique Peptides	# Peptides	# PSMs	# AAs	MW [kDa]	calc. pI
		P35908	Keratin, type II cytoskeletal 2 epidermal OS=Homo sapiens GN=KRT2 PE=1 SV=2 - [K22E_HUMAN]	2123.44	77.78	43	53	622	639	65.3932	8.00146
	High	RSTSSFScLSR	2	1	1	C8(Carbamidomethyl)	0	3.63094	3	1287.61	2.44259	23.3664	1
		Accession	Description	Score	Coverage	# Unique Peptides	# Peptides	# PSMs	# AAs	MW [kDa]	calc. pI
		P35908	Keratin, type II cytoskeletal 2 epidermal OS=Homo sapiens GN=KRT2 PE=1 SV=2 - [K22E_HUMAN]	2123.44	77.78	43	53	622	639	65.3932	8.00146
	High	GFSSGSAVVSGGSRR	25	1	1		0	3.52322	3	1410.71	3.12109	21.1138	1
		Accession	Description	Score	Coverage	# Unique Peptides	# Peptides	# PSMs	# AAs	MW [kDa]	calc. pI
		P35908	Keratin, type II cytoskeletal 2 epidermal OS=Homo sapiens GN=KRT2 PE=1 SV=2 - [K22E_HUMAN]	2123.44	77.78	43	53	622	639	65.3932	8.00146
	High	NLDLDSIIAEVK	5	4	4		0	3.40586	2	1329.73	1.95077	49.1873	0
		Accession	Description	Score	Coverage	# Unique Peptides	# Peptides	# PSMs	# AAs	MW [kDa]	calc. pI
		P35908	Keratin, type II cytoskeletal 2 epidermal OS=Homo sapiens GN=KRT2 PE=1 SV=2 - [K22E_HUMAN]	2123.44	77.78	43	53	622	639	65.3932	8.00146
		P13647	Keratin, type II cytoskeletal 5 OS=Homo sapiens GN=KRT5 PE=1 SV=3 - [K2C5_HUMAN]	559.797	39.66	14	27	208	590	62.34	7.73779
		P04259	Keratin, type II cytoskeletal 6B OS=Homo sapiens GN=KRT6B PE=1 SV=5 - [K2C6B_HUMAN]	479.566	24.82	1	19	178	564	60.0303	8.00146
		P02538	Keratin, type II cytoskeletal 6A OS=Homo sapiens GN=KRT6A PE=1 SV=3 - [K2C6A_HUMAN]	418.304	27.66	2	20	158	564	60.0083	8.00146
	High	FASFIDKVR	6	5	5		0	3.17821	3	1082.6	-0.866873	35.4747	1
		Accession	Description	Score	Coverage	# Unique Peptides	# Peptides	# PSMs	# AAs	MW [kDa]	calc. pI
		P35908	Keratin, type II cytoskeletal 2 epidermal OS=Homo sapiens GN=KRT2 PE=1 SV=2 - [K22E_HUMAN]	2123.44	77.78	43	53	622	639	65.3932	8.00146
		P13647	Keratin, type II cytoskeletal 5 OS=Homo sapiens GN=KRT5 PE=1 SV=3 - [K2C5_HUMAN]	559.797	39.66	14	27	208	590	62.34	7.73779
		P04259	Keratin, type II cytoskeletal 6B OS=Homo sapiens GN=KRT6B PE=1 SV=5 - [K2C6B_HUMAN]	479.566	24.82	1	19	178	564	60.0303	8.00146
		P02538	Keratin, type II cytoskeletal 6A OS=Homo sapiens GN=KRT6A PE=1 SV=3 - [K2C6A_HUMAN]	418.304	27.66	2	20	158	564	60.0083	8.00146
		P05787	Keratin, type II cytoskeletal 8 OS=Homo sapiens GN=KRT8 PE=1 SV=7 - [K2C8_HUMAN]	230.654	24.84	8	15	82	483	53.6711	5.59229
	High	KYEDEINK	2	1	1		0	3.02353	2	1038.51	0.283431	16.3795	1
		Accession	Description	Score	Coverage	# Unique Peptides	# Peptides	# PSMs	# AAs	MW [kDa]	calc. pI
		P35908	Keratin, type II cytoskeletal 2 epidermal OS=Homo sapiens GN=KRT2 PE=1 SV=2 - [K22E_HUMAN]	2123.44	77.78	43	53	622	639	65.3932	8.00146
	High	YEELQVTVGR	20	1	1		0	3.01716	2	1193.62	-0.396372	32.9446	0
		Accession	Description	Score	Coverage	# Unique Peptides	# Peptides	# PSMs	# AAs	MW [kDa]	calc. pI
		P35908	Keratin, type II cytoskeletal 2 epidermal OS=Homo sapiens GN=KRT2 PE=1 SV=2 - [K22E_HUMAN]	2123.44	77.78	43	53	622	639	65.3932	8.00146
	High	YEDEINKR	23	6	6		0	2.78703	3	1066.52	-0.123576	15.9483	1
		Accession	Description	Score	Coverage	# Unique Peptides	# Peptides	# PSMs	# AAs	MW [kDa]	calc. pI
		P04264	Keratin, type II cytoskeletal 1 OS=Homo sapiens GN=KRT1 PE=1 SV=6 - [K2C1_HUMAN]	2789.33	68.94	48	55	834	644	65.999	8.11865
		P35908	Keratin, type II cytoskeletal 2 epidermal OS=Homo sapiens GN=KRT2 PE=1 SV=2 - [K22E_HUMAN]	2123.44	77.78	43	53	622	639	65.3932	8.00146
		P13647	Keratin, type II cytoskeletal 5 OS=Homo sapiens GN=KRT5 PE=1 SV=3 - [K2C5_HUMAN]	559.797	39.66	14	27	208	590	62.34	7.73779
		P04259	Keratin, type II cytoskeletal 6B OS=Homo sapiens GN=KRT6B PE=1 SV=5 - [K2C6B_HUMAN]	479.566	24.82	1	19	178	564	60.0303	8.00146
		P02538	Keratin, type II cytoskeletal 6A OS=Homo sapiens GN=KRT6A PE=1 SV=3 - [K2C6A_HUMAN]	418.304	27.66	2	20	158	564	60.0083	8.00146
		P05787	Keratin, type II cytoskeletal 8 OS=Homo sapiens GN=KRT8 PE=1 SV=7 - [K2C8_HUMAN]	230.654	24.84	8	15	82	483	53.6711	5.59229
	High	KLLEGEEcR	4	4	4	C8(Carbamidomethyl)	0	2.74968	2	1133.56	-1.45115	19.2419	1
		Accession	Description	Score	Coverage	# Unique Peptides	# Peptides	# PSMs	# AAs	MW [kDa]	calc. pI
		P35908	Keratin, type II cytoskeletal 2 epidermal OS=Homo sapiens GN=KRT2 PE=1 SV=2 - [K22E_HUMAN]	2123.44	77.78	43	53	622	639	65.3932	8.00146
		P13647	Keratin, type II cytoskeletal 5 OS=Homo sapiens GN=KRT5 PE=1 SV=3 - [K2C5_HUMAN]	559.797	39.66	14	27	208	590	62.34	7.73779
		P04259	Keratin, type II cytoskeletal 6B OS=Homo sapiens GN=KRT6B PE=1 SV=5 - [K2C6B_HUMAN]	479.566	24.82	1	19	178	564	60.0303	8.00146
		P02538	Keratin, type II cytoskeletal 6A OS=Homo sapiens GN=KRT6A PE=1 SV=3 - [K2C6A_HUMAN]	418.304	27.66	2	20	158	564	60.0083	8.00146
	High	STSSFScLSR	6	1	1	C7(Carbamidomethyl)	0	2.69086	2	1131.51	-1.2946	27.4257	0
		Accession	Description	Score	Coverage	# Unique Peptides	# Peptides	# PSMs	# AAs	MW [kDa]	calc. pI
		P35908	Keratin, type II cytoskeletal 2 epidermal OS=Homo sapiens GN=KRT2 PE=1 SV=2 - [K22E_HUMAN]	2123.44	77.78	43	53	622	639	65.3932	8.00146
	High	AQYEEIAQR	33	3	3		0	2.64872	2	1107.54	-0.602571	23.3753	0
		Accession	Description	Score	Coverage	# Unique Peptides	# Peptides	# PSMs	# AAs	MW [kDa]	calc. pI
		P35908	Keratin, type II cytoskeletal 2 epidermal OS=Homo sapiens GN=KRT2 PE=1 SV=2 - [K22E_HUMAN]	2123.44	77.78	43	53	622	639	65.3932	8.00146
		P04259	Keratin, type II cytoskeletal 6B OS=Homo sapiens GN=KRT6B PE=1 SV=5 - [K2C6B_HUMAN]	479.566	24.82	1	19	178	564	60.0303	8.00146
		P02538	Keratin, type II cytoskeletal 6A OS=Homo sapiens GN=KRT6A PE=1 SV=3 - [K2C6A_HUMAN]	418.304	27.66	2	20	158	564	60.0083	8.00146
	High	AQEREQIK	11	1	1		0	2.60782	2	1001.54	-0.323828	9.86658	1
		Accession	Description	Score	Coverage	# Unique Peptides	# Peptides	# PSMs	# AAs	MW [kDa]	calc. pI
		P35908	Keratin, type II cytoskeletal 2 epidermal OS=Homo sapiens GN=KRT2 PE=1 SV=2 - [K22E_HUMAN]	2123.44	77.78	43	53	622	639	65.3932	8.00146
	High	YLDGLTAER	27	1	1		0	2.59796	2	1037.53	4.99105	31.4204	0
		Accession	Description	Score	Coverage	# Unique Peptides	# Peptides	# PSMs	# AAs	MW [kDa]	calc. pI
		P35908	Keratin, type II cytoskeletal 2 epidermal OS=Homo sapiens GN=KRT2 PE=1 SV=2 - [K22E_HUMAN]	2123.44	77.78	43	53	622	639	65.3932	8.00146
	High	SLVGLGGTK	14	1	1		0	2.56376	2	831.495	2.15943	27.7759	0
		Accession	Description	Score	Coverage	# Unique Peptides	# Peptides	# PSMs	# AAs	MW [kDa]	calc. pI
		P35908	Keratin, type II cytoskeletal 2 epidermal OS=Homo sapiens GN=KRT2 PE=1 SV=2 - [K22E_HUMAN]	2123.44	77.78	43	53	622	639	65.3932	8.00146
	High	DVDNAYmIK	14	1	1	M7(Oxidation)	0	2.49239	2	1084.5	0.212305	26.6725	0
		Accession	Description	Score	Coverage	# Unique Peptides	# Peptides	# PSMs	# AAs	MW [kDa]	calc. pI
		P35908	Keratin, type II cytoskeletal 2 epidermal OS=Homo sapiens GN=KRT2 PE=1 SV=2 - [K22E_HUMAN]	2123.44	77.78	43	53	622	639	65.3932	8.00146
	High	IEISELNR	30	2	2		0	2.41059	2	973.535	3.35088	31.3631	0
		Accession	Description	Score	Coverage	# Unique Peptides	# Peptides	# PSMs	# AAs	MW [kDa]	calc. pI
		P04264	Keratin, type II cytoskeletal 1 OS=Homo sapiens GN=KRT1 PE=1 SV=6 - [K2C1_HUMAN]	2789.33	68.94	48	55	834	644	65.999	8.11865
		P35908	Keratin, type II cytoskeletal 2 epidermal OS=Homo sapiens GN=KRT2 PE=1 SV=2 - [K22E_HUMAN]	2123.44	77.78	43	53	622	639	65.3932	8.00146
	High	LQGEIAHVK	7	1	1		0	2.4083	2	994.568	0.173511	19.5494	0
		Accession	Description	Score	Coverage	# Unique Peptides	# Peptides	# PSMs	# AAs	MW [kDa]	calc. pI
		P35908	Keratin, type II cytoskeletal 2 epidermal OS=Homo sapiens GN=KRT2 PE=1 SV=2 - [K22E_HUMAN]	2123.44	77.78	43	53	622	639	65.3932	8.00146
	High	LLEGEEcR	8	4	4	C7(Carbamidomethyl)	0	2.38541	2	1005.47	-1.09039	20.1965	0
		Accession	Description	Score	Coverage	# Unique Peptides	# Peptides	# PSMs	# AAs	MW [kDa]	calc. pI
		P35908	Keratin, type II cytoskeletal 2 epidermal OS=Homo sapiens GN=KRT2 PE=1 SV=2 - [K22E_HUMAN]	2123.44	77.78	43	53	622	639	65.3932	8.00146
		P13647	Keratin, type II cytoskeletal 5 OS=Homo sapiens GN=KRT5 PE=1 SV=3 - [K2C5_HUMAN]	559.797	39.66	14	27	208	590	62.34	7.73779
		P04259	Keratin, type II cytoskeletal 6B OS=Homo sapiens GN=KRT6B PE=1 SV=5 - [K2C6B_HUMAN]	479.566	24.82	1	19	178	564	60.0303	8.00146
		P02538	Keratin, type II cytoskeletal 6A OS=Homo sapiens GN=KRT6A PE=1 SV=3 - [K2C6A_HUMAN]	418.304	27.66	2	20	158	564	60.0083	8.00146
	High	DYQELmNVK	15	1	1	M6(Oxidation)	0	2.38476	2	1155.54	0.409991	26.798	0
		Accession	Description	Score	Coverage	# Unique Peptides	# Peptides	# PSMs	# AAs	MW [kDa]	calc. pI
		P35908	Keratin, type II cytoskeletal 2 epidermal OS=Homo sapiens GN=KRT2 PE=1 SV=2 - [K22E_HUMAN]	2123.44	77.78	43	53	622	639	65.3932	8.00146
	High	FASFIDK	6	5	5		0	2.19334	2	827.43	0.338409	33.6743	0
		Accession	Description	Score	Coverage	# Unique Peptides	# Peptides	# PSMs	# AAs	MW [kDa]	calc. pI
		P35908	Keratin, type II cytoskeletal 2 epidermal OS=Homo sapiens GN=KRT2 PE=1 SV=2 - [K22E_HUMAN]	2123.44	77.78	43	53	622	639	65.3932	8.00146
		P13647	Keratin, type II cytoskeletal 5 OS=Homo sapiens GN=KRT5 PE=1 SV=3 - [K2C5_HUMAN]	559.797	39.66	14	27	208	590	62.34	7.73779
		P04259	Keratin, type II cytoskeletal 6B OS=Homo sapiens GN=KRT6B PE=1 SV=5 - [K2C6B_HUMAN]	479.566	24.82	1	19	178	564	60.0303	8.00146
		P02538	Keratin, type II cytoskeletal 6A OS=Homo sapiens GN=KRT6A PE=1 SV=3 - [K2C6A_HUMAN]	418.304	27.66	2	20	158	564	60.0083	8.00146
		P05787	Keratin, type II cytoskeletal 8 OS=Homo sapiens GN=KRT8 PE=1 SV=7 - [K2C8_HUMAN]	230.654	24.84	8	15	82	483	53.6711	5.59229
	High	AAFGGSGGR	11	1	1		0	2.18805	2	779.378	-1.83729	14.2471	0
		Accession	Description	Score	Coverage	# Unique Peptides	# Peptides	# PSMs	# AAs	MW [kDa]	calc. pI
		P35908	Keratin, type II cytoskeletal 2 epidermal OS=Homo sapiens GN=KRT2 PE=1 SV=2 - [K22E_HUMAN]	2123.44	77.78	43	53	622	639	65.3932	8.00146
	A3	Sequence	# PSMs	# Proteins	# Protein Groups	Modifications	ΔCn	XCorr	Charge	MH+ [Da]	ΔM [ppm]	RT [min]	# Missed Cleavages
	High	NVSTGDVNVEmNAAPGVDLTQLLNNmR	10	1	1	M11(Oxidation); M26(Oxidation)	0	5.94336	3	2904.39	1.04154	47.6509	0
		Accession	Description	Score	Coverage	# Unique Peptides	# Peptides	# PSMs	# AAs	MW [kDa]	calc. pI
		P13645	Keratin, type I cytoskeletal 10 OS=Homo sapiens GN=KRT10 PE=1 SV=6 - [K1C10_HUMAN]	1914.18	55.99	32	38	623	584	58.7917	5.21143
	High	SGGGGGGGGcGGGGGVSSLR	1	1	1	C10(Carbamidomethyl)	0	5.87888	2	1549.68	2.59196	19.8205	0
		Accession	Description	Score	Coverage	# Unique Peptides	# Peptides	# PSMs	# AAs	MW [kDa]	calc. pI
		P13645	Keratin, type I cytoskeletal 10 OS=Homo sapiens GN=KRT10 PE=1 SV=6 - [K1C10_HUMAN]	1914.18	55.99	32	38	623	584	58.7917	5.21143
	High	GSLGGGFSSGGFSGGSFSR	42	1	1		0	5.75999	2	1707.77	0.233817	39.2595	0
		Accession	Description	Score	Coverage	# Unique Peptides	# Peptides	# PSMs	# AAs	MW [kDa]	calc. pI
		P13645	Keratin, type I cytoskeletal 10 OS=Homo sapiens GN=KRT10 PE=1 SV=6 - [K1C10_HUMAN]	1914.18	55.99	32	38	623	584	58.7917	5.21143
	High	NVQALEIELQSQLALK	4	1	1		0	5.38307	2	1797.01	1.45159	49.0236	0
		Accession	Description	Score	Coverage	# Unique Peptides	# Peptides	# PSMs	# AAs	MW [kDa]	calc. pI
		P13645	Keratin, type I cytoskeletal 10 OS=Homo sapiens GN=KRT10 PE=1 SV=6 - [K1C10_HUMAN]	1914.18	55.99	32	38	623	584	58.7917	5.21143
	High	ELTTEIDNNIEQISSYK	1	1	1		0	5.15643	2	1996.97	-0.0132379	45.7629	0
		Accession	Description	Score	Coverage	# Unique Peptides	# Peptides	# PSMs	# AAs	MW [kDa]	calc. pI
		P13645	Keratin, type I cytoskeletal 10 OS=Homo sapiens GN=KRT10 PE=1 SV=6 - [K1C10_HUMAN]	1914.18	55.99	32	38	623	584	58.7917	5.21143
	High	ADLEmQIESLTEELAYLKK	2	1	1	M5(Oxidation)	0	4.68126	3	2240.14	-0.541976	50.5481	1
		Accession	Description	Score	Coverage	# Unique Peptides	# Peptides	# PSMs	# AAs	MW [kDa]	calc. pI
		P13645	Keratin, type I cytoskeletal 10 OS=Homo sapiens GN=KRT10 PE=1 SV=6 - [K1C10_HUMAN]	1914.18	55.99	32	38	623	584	58.7917	5.21143
	High	SKELTTEIDNNIEQISSYK	2	1	1		0	4.48571	3	2212.1	-0.397909	44.0118	1
		Accession	Description	Score	Coverage	# Unique Peptides	# Peptides	# PSMs	# AAs	MW [kDa]	calc. pI
		P13645	Keratin, type I cytoskeletal 10 OS=Homo sapiens GN=KRT10 PE=1 SV=6 - [K1C10_HUMAN]	1914.18	55.99	32	38	623	584	58.7917	5.21143
	High	SSSSGSVGESSSKGPR	3	1	1		0	4.35532	3	1495.7	-0.859229	10.9641	1
		Accession	Description	Score	Coverage	# Unique Peptides	# Peptides	# PSMs	# AAs	MW [kDa]	calc. pI
		P13645	Keratin, type I cytoskeletal 10 OS=Homo sapiens GN=KRT10 PE=1 SV=6 - [K1C10_HUMAN]	1914.18	55.99	32	38	623	584	58.7917	5.21143
	High	VTmQNLNDRLASYLDKVR	2	3	3	M3(Oxidation)	0	4.2565	4	2152.12	2.06816	50.0029	2
		Accession	Description	Score	Coverage	# Unique Peptides	# Peptides	# PSMs	# AAs	MW [kDa]	calc. pI
		P13645	Keratin, type I cytoskeletal 10 OS=Homo sapiens GN=KRT10 PE=1 SV=6 - [K1C10_HUMAN]	1914.18	55.99	32	38	623	584	58.7917	5.21143
		P02533	Keratin, type I cytoskeletal 14 OS=Homo sapiens GN=KRT14 PE=1 SV=4 - [K1C14_HUMAN]	497.056	36.65	3	17	183	472	51.5294	5.16064
		P08779	Keratin, type I cytoskeletal 16 OS=Homo sapiens GN=KRT16 PE=1 SV=4 - [K1C16_HUMAN]	427.102	32.77	4	16	164	473	51.2362	5.04639
	High	SQYEQLAEQNRK	68	1	1		0	4.14343	3	1493.74	2.10889	21.3486	1
		Accession	Description	Score	Coverage	# Unique Peptides	# Peptides	# PSMs	# AAs	MW [kDa]	calc. pI
		P13645	Keratin, type I cytoskeletal 10 OS=Homo sapiens GN=KRT10 PE=1 SV=6 - [K1C10_HUMAN]	1914.18	55.99	32	38	623	584	58.7917	5.21143
	High	KNHEEEmKDLR	8	1	1	M7(Oxidation)	0	4.10055	3	1444.68	-0.806607	9.7668	2
		Accession	Description	Score	Coverage	# Unique Peptides	# Peptides	# PSMs	# AAs	MW [kDa]	calc. pI
		P13645	Keratin, type I cytoskeletal 10 OS=Homo sapiens GN=KRT10 PE=1 SV=6 - [K1C10_HUMAN]	1914.18	55.99	32	38	623	584	58.7917	5.21143
	High	QSLEASLAETEGR	16	1	1		0	4.07124	2	1390.68	0.0176186	34.9728	0
		Accession	Description	Score	Coverage	# Unique Peptides	# Peptides	# PSMs	# AAs	MW [kDa]	calc. pI
		P13645	Keratin, type I cytoskeletal 10 OS=Homo sapiens GN=KRT10 PE=1 SV=6 - [K1C10_HUMAN]	1914.18	55.99	32	38	623	584	58.7917	5.21143
	High	LKYENEVALR	76	1	1		0	4.02523	3	1234.68	-0.0830881	28.8005	1
		Accession	Description	Score	Coverage	# Unique Peptides	# Peptides	# PSMs	# AAs	MW [kDa]	calc. pI
		P13645	Keratin, type I cytoskeletal 10 OS=Homo sapiens GN=KRT10 PE=1 SV=6 - [K1C10_HUMAN]	1914.18	55.99	32	38	623	584	58.7917	5.21143
	High	IRLENEIQTYR	15	1	1		0	3.89626	2	1434.77	-0.0391981	33.3566	1
		Accession	Description	Score	Coverage	# Unique Peptides	# Peptides	# PSMs	# AAs	MW [kDa]	calc. pI
		P13645	Keratin, type I cytoskeletal 10 OS=Homo sapiens GN=KRT10 PE=1 SV=6 - [K1C10_HUMAN]	1914.18	55.99	32	38	623	584	58.7917	5.21143
	High	ISSSKGSLGGGFSSGGFSGGSFSR	1	1	1		0	3.88761	3	2210.05	2.44665	36.4869	1
		Accession	Description	Score	Coverage	# Unique Peptides	# Peptides	# PSMs	# AAs	MW [kDa]	calc. pI
		P13645	Keratin, type I cytoskeletal 10 OS=Homo sapiens GN=KRT10 PE=1 SV=6 - [K1C10_HUMAN]	1914.18	55.99	32	38	623	584	58.7917	5.21143
	High	ALEESNYELEGK	30	1	1		0	3.73463	2	1381.65	-1.22269	28.6106	0
		Accession	Description	Score	Coverage	# Unique Peptides	# Peptides	# PSMs	# AAs	MW [kDa]	calc. pI
		P13645	Keratin, type I cytoskeletal 10 OS=Homo sapiens GN=KRT10 PE=1 SV=6 - [K1C10_HUMAN]	1914.18	55.99	32	38	623	584	58.7917	5.21143
	High	SLLEGEGSSGGGGR	22	1	1		0	3.58491	2	1262.6	2.32374	24.584	0
		Accession	Description	Score	Coverage	# Unique Peptides	# Peptides	# PSMs	# AAs	MW [kDa]	calc. pI
		P13645	Keratin, type I cytoskeletal 10 OS=Homo sapiens GN=KRT10 PE=1 SV=6 - [K1C10_HUMAN]	1914.18	55.99	32	38	623	584	58.7917	5.21143
	High	SQYEQLAEQNR	17	1	1		0	3.56144	2	1365.64	-0.745466	24.6961	0
		Accession	Description	Score	Coverage	# Unique Peptides	# Peptides	# PSMs	# AAs	MW [kDa]	calc. pI
		P13645	Keratin, type I cytoskeletal 10 OS=Homo sapiens GN=KRT10 PE=1 SV=6 - [K1C10_HUMAN]	1914.18	55.99	32	38	623	584	58.7917	5.21143
	High	QSVEADINGLRR	21	1	1		0	3.49496	3	1357.72	4.79135	31.4293	1
		Accession	Description	Score	Coverage	# Unique Peptides	# Peptides	# PSMs	# AAs	MW [kDa]	calc. pI
		P13645	Keratin, type I cytoskeletal 10 OS=Homo sapiens GN=KRT10 PE=1 SV=6 - [K1C10_HUMAN]	1914.18	55.99	32	38	623	584	58.7917	5.21143
	High	QSVEADINGLR	13	1	1		0	3.39719	2	1201.62	-0.175049	34.5496	0
		Accession	Description	Score	Coverage	# Unique Peptides	# Peptides	# PSMs	# AAs	MW [kDa]	calc. pI
		P13645	Keratin, type I cytoskeletal 10 OS=Homo sapiens GN=KRT10 PE=1 SV=6 - [K1C10_HUMAN]	1914.18	55.99	32	38	623	584	58.7917	5.21143
	High	LENEIQTYR	24	1	1		0	3.33292	2	1165.58	-0.668614	26.8056	0
		Accession	Description	Score	Coverage	# Unique Peptides	# Peptides	# PSMs	# AAs	MW [kDa]	calc. pI
		P13645	Keratin, type I cytoskeletal 10 OS=Homo sapiens GN=KRT10 PE=1 SV=6 - [K1C10_HUMAN]	1914.18	55.99	32	38	623	584	58.7917	5.21143
	High	NHEEEmKDLR	31	1	1	M6(Oxidation)	0	3.31708	3	1316.59	-0.769722	10.9295	1
		Accession	Description	Score	Coverage	# Unique Peptides	# Peptides	# PSMs	# AAs	MW [kDa]	calc. pI
		P13645	Keratin, type I cytoskeletal 10 OS=Homo sapiens GN=KRT10 PE=1 SV=6 - [K1C10_HUMAN]	1914.18	55.99	32	38	623	584	58.7917	5.21143
	High	YSSSKHYSSSR	4	1	1		0	3.24207	3	1288.59	1.6711	8.53747	1
		Accession	Description	Score	Coverage	# Unique Peptides	# Peptides	# PSMs	# AAs	MW [kDa]	calc. pI
		P13645	Keratin, type I cytoskeletal 10 OS=Homo sapiens GN=KRT10 PE=1 SV=6 - [K1C10_HUMAN]	1914.18	55.99	32	38	623	584	58.7917	5.21143
	High	LASYLDKVR	37	6	5		0	3.13153	3	1064.61	-0.987653	29.1392	1
		Accession	Description	Score	Coverage	# Unique Peptides	# Peptides	# PSMs	# AAs	MW [kDa]	calc. pI
		P13645	Keratin, type I cytoskeletal 10 OS=Homo sapiens GN=KRT10 PE=1 SV=6 - [K1C10_HUMAN]	1914.18	55.99	32	38	623	584	58.7917	5.21143
		P02533	Keratin, type I cytoskeletal 14 OS=Homo sapiens GN=KRT14 PE=1 SV=4 - [K1C14_HUMAN]	497.056	36.65	3	17	183	472	51.5294	5.16064
		P08779	Keratin, type I cytoskeletal 16 OS=Homo sapiens GN=KRT16 PE=1 SV=4 - [K1C16_HUMAN]	427.102	32.77	4	16	164	473	51.2362	5.04639
		P19012	Keratin, type I cytoskeletal 15 OS=Homo sapiens GN=KRT15 PE=1 SV=3 - [K1C15_HUMAN]	310.822	14.04	2	8	125	456	49.1811	4.76709
		Q04695	Keratin, type I cytoskeletal 17 OS=Homo sapiens GN=KRT17 PE=1 SV=2 - [K1C17_HUMAN]	270.034	18.52	2	9	112	432	48.076	5.021
	High	SQYEQLAEQNRKDAEAWFNEK	2	1	1		0	3.07654	4	2584.21	2.76695	40.8689	2
		Accession	Description	Score	Coverage	# Unique Peptides	# Peptides	# PSMs	# AAs	MW [kDa]	calc. pI
		P13645	Keratin, type I cytoskeletal 10 OS=Homo sapiens GN=KRT10 PE=1 SV=6 - [K1C10_HUMAN]	1914.18	55.99	32	38	623	584	58.7917	5.21143
	High	VTmQNLNDR	24	4	4	M3(Oxidation)	0	3.0508	2	1106.53	-0.781082	15.4218	0
		Accession	Description	Score	Coverage	# Unique Peptides	# Peptides	# PSMs	# AAs	MW [kDa]	calc. pI
		P13645	Keratin, type I cytoskeletal 10 OS=Homo sapiens GN=KRT10 PE=1 SV=6 - [K1C10_HUMAN]	1914.18	55.99	32	38	623	584	58.7917	5.21143
		P02533	Keratin, type I cytoskeletal 14 OS=Homo sapiens GN=KRT14 PE=1 SV=4 - [K1C14_HUMAN]	497.056	36.65	3	17	183	472	51.5294	5.16064
		P08779	Keratin, type I cytoskeletal 16 OS=Homo sapiens GN=KRT16 PE=1 SV=4 - [K1C16_HUMAN]	427.102	32.77	4	16	164	473	51.2362	5.04639
		Q7Z3Y8	Keratin, type I cytoskeletal 27 OS=Homo sapiens GN=KRT27 PE=1 SV=2 - [K1C27_HUMAN]	115.092	8.06	2	4	45	459	49.7915	5.04639
	High	HGNSHQGEPRDYSK	1	1	1		0	3.00471	4	1611.73	3.14968	9.10746	1
		Accession	Description	Score	Coverage	# Unique Peptides	# Peptides	# PSMs	# AAs	MW [kDa]	calc. pI
		P13645	Keratin, type I cytoskeletal 10 OS=Homo sapiens GN=KRT10 PE=1 SV=6 - [K1C10_HUMAN]	1914.18	55.99	32	38	623	584	58.7917	5.21143
	High	NHEEEMKDLR	2	1	1		0	2.98543	3	1300.6	2.67885	18.0175	1
		Accession	Description	Score	Coverage	# Unique Peptides	# Peptides	# PSMs	# AAs	MW [kDa]	calc. pI
		P13645	Keratin, type I cytoskeletal 10 OS=Homo sapiens GN=KRT10 PE=1 SV=6 - [K1C10_HUMAN]	1914.18	55.99	32	38	623	584	58.7917	5.21143
	High	DAEAWFNEK	19	2	2		0	2.7743	2	1109.49	-0.289997	37.049	0
		Accession	Description	Score	Coverage	# Unique Peptides	# Peptides	# PSMs	# AAs	MW [kDa]	calc. pI
		P13645	Keratin, type I cytoskeletal 10 OS=Homo sapiens GN=KRT10 PE=1 SV=6 - [K1C10_HUMAN]	1914.18	55.99	32	38	623	584	58.7917	5.21143
		Q7Z3Y8	Keratin, type I cytoskeletal 27 OS=Homo sapiens GN=KRT27 PE=1 SV=2 - [K1C27_HUMAN]	115.092	8.06	2	4	45	459	49.7915	5.04639
	High	VLDELTLTK	31	1	1		0	2.71852	2	1031.6	-0.154295	36.0504	0
		Accession	Description	Score	Coverage	# Unique Peptides	# Peptides	# PSMs	# AAs	MW [kDa]	calc. pI
		P13645	Keratin, type I cytoskeletal 10 OS=Homo sapiens GN=KRT10 PE=1 SV=6 - [K1C10_HUMAN]	1914.18	55.99	32	38	623	584	58.7917	5.21143
	High	YENEVALR	21	1	1		0	2.54514	2	993.5	-0.157833	25.2198	0
		Accession	Description	Score	Coverage	# Unique Peptides	# Peptides	# PSMs	# AAs	MW [kDa]	calc. pI
		P13645	Keratin, type I cytoskeletal 10 OS=Homo sapiens GN=KRT10 PE=1 SV=6 - [K1C10_HUMAN]	1914.18	55.99	32	38	623	584	58.7917	5.21143
	High	DYSKYYK	9	1	1		0	2.53977	2	966.456	-0.766806	23.1112	1
		Accession	Description	Score	Coverage	# Unique Peptides	# Peptides	# PSMs	# AAs	MW [kDa]	calc. pI
		P13645	Keratin, type I cytoskeletal 10 OS=Homo sapiens GN=KRT10 PE=1 SV=6 - [K1C10_HUMAN]	1914.18	55.99	32	38	623	584	58.7917	5.21143
	High	SEITELRR	11	1	1		0	2.38365	2	1003.55	0.260101	22.4168	1
		Accession	Description	Score	Coverage	# Unique Peptides	# Peptides	# PSMs	# AAs	MW [kDa]	calc. pI
		P13645	Keratin, type I cytoskeletal 10 OS=Homo sapiens GN=KRT10 PE=1 SV=6 - [K1C10_HUMAN]	1914.18	55.99	32	38	623	584	58.7917	5.21143
	High	LASYLDK	15	7	6		0	2.20306	2	809.439	-1.37715	25.0689	0
		Accession	Description	Score	Coverage	# Unique Peptides	# Peptides	# PSMs	# AAs	MW [kDa]	calc. pI
		P13645	Keratin, type I cytoskeletal 10 OS=Homo sapiens GN=KRT10 PE=1 SV=6 - [K1C10_HUMAN]	1914.18	55.99	32	38	623	584	58.7917	5.21143
		P35527	Keratin, type I cytoskeletal 9 OS=Homo sapiens GN=KRT9 PE=1 SV=3 - [K1C9_HUMAN]	1331.94	61.32	30	31	399	623	62.0268	5.23682
		P02533	Keratin, type I cytoskeletal 14 OS=Homo sapiens GN=KRT14 PE=1 SV=4 - [K1C14_HUMAN]	497.056	36.65	3	17	183	472	51.5294	5.16064
		P08779	Keratin, type I cytoskeletal 16 OS=Homo sapiens GN=KRT16 PE=1 SV=4 - [K1C16_HUMAN]	427.102	32.77	4	16	164	473	51.2362	5.04639
		P19012	Keratin, type I cytoskeletal 15 OS=Homo sapiens GN=KRT15 PE=1 SV=3 - [K1C15_HUMAN]	310.822	14.04	2	8	125	456	49.1811	4.76709
		Q04695	Keratin, type I cytoskeletal 17 OS=Homo sapiens GN=KRT17 PE=1 SV=2 - [K1C17_HUMAN]	270.034	18.52	2	9	112	432	48.076	5.021
	High	LAADDFR	30	7	6		0	2.18557	2	807.403	4.4507	25.8624	0
		Accession	Description	Score	Coverage	# Unique Peptides	# Peptides	# PSMs	# AAs	MW [kDa]	calc. pI
		P13645	Keratin, type I cytoskeletal 10 OS=Homo sapiens GN=KRT10 PE=1 SV=6 - [K1C10_HUMAN]	1914.18	55.99	32	38	623	584	58.7917	5.21143
		P02533	Keratin, type I cytoskeletal 14 OS=Homo sapiens GN=KRT14 PE=1 SV=4 - [K1C14_HUMAN]	497.056	36.65	3	17	183	472	51.5294	5.16064
		P08779	Keratin, type I cytoskeletal 16 OS=Homo sapiens GN=KRT16 PE=1 SV=4 - [K1C16_HUMAN]	427.102	32.77	4	16	164	473	51.2362	5.04639
		P19012	Keratin, type I cytoskeletal 15 OS=Homo sapiens GN=KRT15 PE=1 SV=3 - [K1C15_HUMAN]	310.822	14.04	2	8	125	456	49.1811	4.76709
		Q04695	Keratin, type I cytoskeletal 17 OS=Homo sapiens GN=KRT17 PE=1 SV=2 - [K1C17_HUMAN]	270.034	18.52	2	9	112	432	48.076	5.021
		P05783	Keratin, type I cytoskeletal 18 OS=Homo sapiens GN=KRT18 PE=1 SV=2 - [K1C18_HUMAN]	137.752	32.79	14	15	56	430	48.0285	5.45264
	High	SEITELR	4	1	1		0	2.15618	2	847.454	2.81077	25.4013	0
		Accession	Description	Score	Coverage	# Unique Peptides	# Peptides	# PSMs	# AAs	MW [kDa]	calc. pI
		P13645	Keratin, type I cytoskeletal 10 OS=Homo sapiens GN=KRT10 PE=1 SV=6 - [K1C10_HUMAN]	1914.18	55.99	32	38	623	584	58.7917	5.21143
	High	IKEWYEK	1	1	1		0	1.94514	2	995.52	0.62276	26.3262	1
		Accession	Description	Score	Coverage	# Unique Peptides	# Peptides	# PSMs	# AAs	MW [kDa]	calc. pI
		P13645	Keratin, type I cytoskeletal 10 OS=Homo sapiens GN=KRT10 PE=1 SV=6 - [K1C10_HUMAN]	1914.18	55.99	32	38	623	584	58.7917	5.21143
	High	RVLDELTLTK	2	1	1		0	1.92117	2	1187.69	-3.97539	35.0407	1
		Accession	Description	Score	Coverage	# Unique Peptides	# Peptides	# PSMs	# AAs	MW [kDa]	calc. pI
		P13645	Keratin, type I cytoskeletal 10 OS=Homo sapiens GN=KRT10 PE=1 SV=6 - [K1C10_HUMAN]	1914.18	55.99	32	38	623	584	58.7917	5.21143
	High	TIDDLK	1	1	1		0	1.91893	2	704.383	1.15999	19.5841	0
		Accession	Description	Score	Coverage	# Unique Peptides	# Peptides	# PSMs	# AAs	MW [kDa]	calc. pI
		P13645	Keratin, type I cytoskeletal 10 OS=Homo sapiens GN=KRT10 PE=1 SV=6 - [K1C10_HUMAN]	1914.18	55.99	32	38	623	584	58.7917	5.21143
P07814	Bifunctional glutamate/proline--tRNA ligase OS=Homo sapiens GN=EPRS PE=1 SV=5 - [SYEP_HUMAN]	356.836	23.15	1	41	120	1512	170.483	7.32764
	A3	Sequence	# PSMs	# Proteins	# Protein Groups	Modifications	ΔCn	XCorr	Charge	MH+ [Da]	ΔM [ppm]	RT [min]	# Missed Cleavages
	High	HSQFIGYPITLYLEKER	3	2	1		0	7.10051	3	2094.1	-1.11208	49.4245	1
		Accession	Description	Score	Coverage	# Unique Peptides	# Peptides	# PSMs	# AAs	MW [kDa]	calc. pI
		P08238	Heat shock protein HSP 90-beta OS=Homo sapiens GN=HSP90AB1 PE=1 SV=4 - [HS90B_HUMAN]	1350.95	48.34	30	48	420	724	83.2121	5.03369
	High	HLEINPDHPIVETLR	8	1	1		0	5.90395	3	1782.95	1.41527	47.5267	0
		Accession	Description	Score	Coverage	# Unique Peptides	# Peptides	# PSMs	# AAs	MW [kDa]	calc. pI
		P08238	Heat shock protein HSP 90-beta OS=Homo sapiens GN=HSP90AB1 PE=1 SV=4 - [HS90B_HUMAN]	1350.95	48.34	30	48	420	724	83.2121	5.03369
	High	YHTSQSGDEmTSLSEYVSR	32	1	1	M10(Oxidation)	0	5.6536	3	2192.94	0.237419	31.6939	0
		Accession	Description	Score	Coverage	# Unique Peptides	# Peptides	# PSMs	# AAs	MW [kDa]	calc. pI
		P08238	Heat shock protein HSP 90-beta OS=Homo sapiens GN=HSP90AB1 PE=1 SV=4 - [HS90B_HUMAN]	1350.95	48.34	30	48	420	724	83.2121	5.03369
	High	NPDDITQEEYGEFYK	15	1	1		0	5.48485	2	1847.8	0.580151	38.3819	0
		Accession	Description	Score	Coverage	# Unique Peptides	# Peptides	# PSMs	# AAs	MW [kDa]	calc. pI
		P08238	Heat shock protein HSP 90-beta OS=Homo sapiens GN=HSP90AB1 PE=1 SV=4 - [HS90B_HUMAN]	1350.95	48.34	30	48	420	724	83.2121	5.03369
	High	EKEIsDDEAEEEKGEK	1	1	1	S5(Phospho)	0	5.47704	3	1944.79	-1.28712	17.4809	2
		Accession	Description	Score	Coverage	# Unique Peptides	# Peptides	# PSMs	# AAs	MW [kDa]	calc. pI
		P08238	Heat shock protein HSP 90-beta OS=Homo sapiens GN=HSP90AB1 PE=1 SV=4 - [HS90B_HUMAN]	1350.95	48.34	30	48	420	724	83.2121	5.03369
	High	VILHLKEDQTEYLEER	10	2	2		0	5.14137	3	2015.05	5.20804	46.2572	1
		Accession	Description	Score	Coverage	# Unique Peptides	# Peptides	# PSMs	# AAs	MW [kDa]	calc. pI
		P08238	Heat shock protein HSP 90-beta OS=Homo sapiens GN=HSP90AB1 PE=1 SV=4 - [HS90B_HUMAN]	1350.95	48.34	30	48	420	724	83.2121	5.03369
		P07900	Heat shock protein HSP 90-alpha OS=Homo sapiens GN=HSP90AA1 PE=1 SV=5 - [HS90A_HUMAN]	846.896	41.53	23	39	263	732	84.6067	5.021
	High	IEDVGSDEEDDSGKDKK	1	2	1		0	5.07846	3	1865.82	-0.910089	14.8496	2
		Accession	Description	Score	Coverage	# Unique Peptides	# Peptides	# PSMs	# AAs	MW [kDa]	calc. pI
		P08238	Heat shock protein HSP 90-beta OS=Homo sapiens GN=HSP90AB1 PE=1 SV=4 - [HS90B_HUMAN]	1350.95	48.34	30	48	420	724	83.2121	5.03369
	High	IEDVGsDEEDDSGKDKK	14	2	1	S6(Phospho)	0	5.06456	3	1945.79	-0.00590377	16.4271	2
		Accession	Description	Score	Coverage	# Unique Peptides	# Peptides	# PSMs	# AAs	MW [kDa]	calc. pI
		P08238	Heat shock protein HSP 90-beta OS=Homo sapiens GN=HSP90AB1 PE=1 SV=4 - [HS90B_HUMAN]	1350.95	48.34	30	48	420	724	83.2121	5.03369
	High	IEDVGSDEEDDSGKDK	1	2	1		0	4.81899	3	1737.73	-1.1532	16.991	1
		Accession	Description	Score	Coverage	# Unique Peptides	# Peptides	# PSMs	# AAs	MW [kDa]	calc. pI
		P08238	Heat shock protein HSP 90-beta OS=Homo sapiens GN=HSP90AB1 PE=1 SV=4 - [HS90B_HUMAN]	1350.95	48.34	30	48	420	724	83.2121	5.03369
	High	YESLTDPSKLDSGK	5	3	2		0	4.75053	2	1539.75	-1.29548	28.2915	1
		Accession	Description	Score	Coverage	# Unique Peptides	# Peptides	# PSMs	# AAs	MW [kDa]	calc. pI
		P08238	Heat shock protein HSP 90-beta OS=Homo sapiens GN=HSP90AB1 PE=1 SV=4 - [HS90B_HUMAN]	1350.95	48.34	30	48	420	724	83.2121	5.03369
		P07900	Heat shock protein HSP 90-alpha OS=Homo sapiens GN=HSP90AA1 PE=1 SV=5 - [HS90A_HUMAN]	846.896	41.53	23	39	263	732	84.6067	5.021
	High	ELISNASDALDKIR	7	2	2		0	4.72583	3	1544.83	-0.0565263	38.8573	1
		Accession	Description	Score	Coverage	# Unique Peptides	# Peptides	# PSMs	# AAs	MW [kDa]	calc. pI
		P08238	Heat shock protein HSP 90-beta OS=Homo sapiens GN=HSP90AB1 PE=1 SV=4 - [HS90B_HUMAN]	1350.95	48.34	30	48	420	724	83.2121	5.03369
		P14625	Endoplasmin OS=Homo sapiens GN=HSP90B1 PE=1 SV=1 - [ENPL_HUMAN]	216.752	23.54	19	21	74	803	92.4113	4.84326
	High	IEDVGsDEEDDSGKDK	4	2	1	S6(Phospho)	0	4.59794	2	1817.7	-0.502984	18.4855	1
		Accession	Description	Score	Coverage	# Unique Peptides	# Peptides	# PSMs	# AAs	MW [kDa]	calc. pI
		P08238	Heat shock protein HSP 90-beta OS=Homo sapiens GN=HSP90AB1 PE=1 SV=4 - [HS90B_HUMAN]	1350.95	48.34	30	48	420	724	83.2121	5.03369
	High	GVVDSEDLPLNISR	37	3	3		0	4.4304	2	1513.78	-0.516316	40.5731	0
		Accession	Description	Score	Coverage	# Unique Peptides	# Peptides	# PSMs	# AAs	MW [kDa]	calc. pI
		P08238	Heat shock protein HSP 90-beta OS=Homo sapiens GN=HSP90AB1 PE=1 SV=4 - [HS90B_HUMAN]	1350.95	48.34	30	48	420	724	83.2121	5.03369
		P07900	Heat shock protein HSP 90-alpha OS=Homo sapiens GN=HSP90AA1 PE=1 SV=5 - [HS90A_HUMAN]	846.896	41.53	23	39	263	732	84.6067	5.021
		Q12931	Heat shock protein 75 kDa, mitochondrial OS=Homo sapiens GN=TRAP1 PE=1 SV=3 - [TRAP1_HUMAN]	244.293	18.18	13	14	74	704	80.0597	8.20654
	High	EKEIsDDEAEEEK	1	1	1	S5(Phospho)	0	4.39592	2	1630.64	0.258997	17.8527	1
		Accession	Description	Score	Coverage	# Unique Peptides	# Peptides	# PSMs	# AAs	MW [kDa]	calc. pI
		P08238	Heat shock protein HSP 90-beta OS=Homo sapiens GN=HSP90AB1 PE=1 SV=4 - [HS90B_HUMAN]	1350.95	48.34	30	48	420	724	83.2121	5.03369
	High	VILHLKEDQTEYLEERR	3	2	2		0	4.31488	4	2171.15	1.60157	48.2501	2
		Accession	Description	Score	Coverage	# Unique Peptides	# Peptides	# PSMs	# AAs	MW [kDa]	calc. pI
		P08238	Heat shock protein HSP 90-beta OS=Homo sapiens GN=HSP90AB1 PE=1 SV=4 - [HS90B_HUMAN]	1350.95	48.34	30	48	420	724	83.2121	5.03369
		P07900	Heat shock protein HSP 90-alpha OS=Homo sapiens GN=HSP90AA1 PE=1 SV=5 - [HS90A_HUMAN]	846.896	41.53	23	39	263	732	84.6067	5.021
	High	AQALRDNSTmGYmmAK	3	1	1	M10(Oxidation); M13(Oxidation); M14(Oxidation)	0	4.13289	3	1835.8	-1.96127	18.6816	1
		Accession	Description	Score	Coverage	# Unique Peptides	# Peptides	# PSMs	# AAs	MW [kDa]	calc. pI
		P08238	Heat shock protein HSP 90-beta OS=Homo sapiens GN=HSP90AB1 PE=1 SV=4 - [HS90B_HUMAN]	1350.95	48.34	30	48	420	724	83.2121	5.03369
	High	KHLEINPDHPIVETLR	1	1	1		0	4.02648	4	1911.05	2.97451	48.5021	1
		Accession	Description	Score	Coverage	# Unique Peptides	# Peptides	# PSMs	# AAs	MW [kDa]	calc. pI
		P08238	Heat shock protein HSP 90-beta OS=Homo sapiens GN=HSP90AB1 PE=1 SV=4 - [HS90B_HUMAN]	1350.95	48.34	30	48	420	724	83.2121	5.03369
	High	HSQFIGYPITLYLEK	2	2	1		0	3.69948	3	1808.96	1.43577	49.331	0
		Accession	Description	Score	Coverage	# Unique Peptides	# Peptides	# PSMs	# AAs	MW [kDa]	calc. pI
		P08238	Heat shock protein HSP 90-beta OS=Homo sapiens GN=HSP90AB1 PE=1 SV=4 - [HS90B_HUMAN]	1350.95	48.34	30	48	420	724	83.2121	5.03369
	High	EKYIDQEELNK	6	3	2		0	3.66473	2	1408.7	0.159729	24.3377	1
		Accession	Description	Score	Coverage	# Unique Peptides	# Peptides	# PSMs	# AAs	MW [kDa]	calc. pI
		P08238	Heat shock protein HSP 90-beta OS=Homo sapiens GN=HSP90AB1 PE=1 SV=4 - [HS90B_HUMAN]	1350.95	48.34	30	48	420	724	83.2121	5.03369
		P07900	Heat shock protein HSP 90-alpha OS=Homo sapiens GN=HSP90AA1 PE=1 SV=5 - [HS90A_HUMAN]	846.896	41.53	23	39	263	732	84.6067	5.021
	High	LmKEILDKK	2	1	1	M2(Oxidation)	0	3.56312	3	1133.66	-1.9206	16.675	2
		Accession	Description	Score	Coverage	# Unique Peptides	# Peptides	# PSMs	# AAs	MW [kDa]	calc. pI
		P08238	Heat shock protein HSP 90-beta OS=Homo sapiens GN=HSP90AB1 PE=1 SV=4 - [HS90B_HUMAN]	1350.95	48.34	30	48	420	724	83.2121	5.03369
	High	TLTLVDTGIGmTK	48	2	2	M11(Oxidation)	0	3.53033	2	1365.73	-0.929385	38.0103	0
		Accession	Description	Score	Coverage	# Unique Peptides	# Peptides	# PSMs	# AAs	MW [kDa]	calc. pI
		P08238	Heat shock protein HSP 90-beta OS=Homo sapiens GN=HSP90AB1 PE=1 SV=4 - [HS90B_HUMAN]	1350.95	48.34	30	48	420	724	83.2121	5.03369
		P07900	Heat shock protein HSP 90-alpha OS=Homo sapiens GN=HSP90AA1 PE=1 SV=5 - [HS90A_HUMAN]	846.896	41.53	23	39	263	732	84.6067	5.021
	High	ADLINNLGTIAK	32	3	2		0	3.52547	2	1242.71	0.0632204	41.2644	0
		Accession	Description	Score	Coverage	# Unique Peptides	# Peptides	# PSMs	# AAs	MW [kDa]	calc. pI
		P08238	Heat shock protein HSP 90-beta OS=Homo sapiens GN=HSP90AB1 PE=1 SV=4 - [HS90B_HUMAN]	1350.95	48.34	30	48	420	724	83.2121	5.03369
		P07900	Heat shock protein HSP 90-alpha OS=Homo sapiens GN=HSP90AA1 PE=1 SV=5 - [HS90A_HUMAN]	846.896	41.53	23	39	263	732	84.6067	5.021
	High	ELISNASDALDK	9	2	2		0	3.51964	2	1275.64	-0.289828	31.9189	0
		Accession	Description	Score	Coverage	# Unique Peptides	# Peptides	# PSMs	# AAs	MW [kDa]	calc. pI
		P08238	Heat shock protein HSP 90-beta OS=Homo sapiens GN=HSP90AB1 PE=1 SV=4 - [HS90B_HUMAN]	1350.95	48.34	30	48	420	724	83.2121	5.03369
		P14625	Endoplasmin OS=Homo sapiens GN=HSP90B1 PE=1 SV=1 - [ENPL_HUMAN]	216.752	23.54	19	21	74	803	92.4113	4.84326
	High	EDQTEYLEER	4	2	2		0	3.30076	2	1311.57	-0.347441	26.7292	0
		Accession	Description	Score	Coverage	# Unique Peptides	# Peptides	# PSMs	# AAs	MW [kDa]	calc. pI
		P08238	Heat shock protein HSP 90-beta OS=Homo sapiens GN=HSP90AB1 PE=1 SV=4 - [HS90B_HUMAN]	1350.95	48.34	30	48	420	724	83.2121	5.03369
		P07900	Heat shock protein HSP 90-alpha OS=Homo sapiens GN=HSP90AA1 PE=1 SV=5 - [HS90A_HUMAN]	846.896	41.53	23	39	263	732	84.6067	5.021
	High	EGLELPEDEEEK	3	2	2		0	3.30019	2	1416.64	-0.946723	32.6988	0
		Accession	Description	Score	Coverage	# Unique Peptides	# Peptides	# PSMs	# AAs	MW [kDa]	calc. pI
		P08238	Heat shock protein HSP 90-beta OS=Homo sapiens GN=HSP90AB1 PE=1 SV=4 - [HS90B_HUMAN]	1350.95	48.34	30	48	420	724	83.2121	5.03369
		P07900	Heat shock protein HSP 90-alpha OS=Homo sapiens GN=HSP90AA1 PE=1 SV=5 - [HS90A_HUMAN]	846.896	41.53	23	39	263	732	84.6067	5.021
	High	EGLELPEDEEEKKK	5	2	2		0	3.25902	3	1672.83	-0.298124	26.6122	2
		Accession	Description	Score	Coverage	# Unique Peptides	# Peptides	# PSMs	# AAs	MW [kDa]	calc. pI
		P08238	Heat shock protein HSP 90-beta OS=Homo sapiens GN=HSP90AB1 PE=1 SV=4 - [HS90B_HUMAN]	1350.95	48.34	30	48	420	724	83.2121	5.03369
		P07900	Heat shock protein HSP 90-alpha OS=Homo sapiens GN=HSP90AA1 PE=1 SV=5 - [HS90A_HUMAN]	846.896	41.53	23	39	263	732	84.6067	5.021
	High	HFSVEGQLEFR	2	2	2		0	3.20519	2	1348.66	-0.0942122	38.056	0
		Accession	Description	Score	Coverage	# Unique Peptides	# Peptides	# PSMs	# AAs	MW [kDa]	calc. pI
		P08238	Heat shock protein HSP 90-beta OS=Homo sapiens GN=HSP90AB1 PE=1 SV=4 - [HS90B_HUMAN]	1350.95	48.34	30	48	420	724	83.2121	5.03369
		P07900	Heat shock protein HSP 90-alpha OS=Homo sapiens GN=HSP90AA1 PE=1 SV=5 - [HS90A_HUMAN]	846.896	41.53	23	39	263	732	84.6067	5.021
	High	DNSTmGYmmAK	5	1	1	M5(Oxidation); M8(Oxidation); M9(Oxidation)	0	3.03947	2	1296.49	-0.3999	14.5863	0
		Accession	Description	Score	Coverage	# Unique Peptides	# Peptides	# PSMs	# AAs	MW [kDa]	calc. pI
		P08238	Heat shock protein HSP 90-beta OS=Homo sapiens GN=HSP90AB1 PE=1 SV=4 - [HS90B_HUMAN]	1350.95	48.34	30	48	420	724	83.2121	5.03369
	High	EILDKKVEK	10	1	1		0	2.98237	3	1101.65	-1.41181	16.5186	2
		Accession	Description	Score	Coverage	# Unique Peptides	# Peptides	# PSMs	# AAs	MW [kDa]	calc. pI
		P08238	Heat shock protein HSP 90-beta OS=Homo sapiens GN=HSP90AB1 PE=1 SV=4 - [HS90B_HUMAN]	1350.95	48.34	30	48	420	724	83.2121	5.03369
	High	IDIIPNPQER	29	1	1		0	2.96543	2	1194.65	-0.219951	35.5368	0
		Accession	Description	Score	Coverage	# Unique Peptides	# Peptides	# PSMs	# AAs	MW [kDa]	calc. pI
		P08238	Heat shock protein HSP 90-beta OS=Homo sapiens GN=HSP90AB1 PE=1 SV=4 - [HS90B_HUMAN]	1350.95	48.34	30	48	420	724	83.2121	5.03369
	High	EQVANSAFVER	11	1	1		0	2.93103	2	1249.62	-0.754443	26.7791	0
		Accession	Description	Score	Coverage	# Unique Peptides	# Peptides	# PSMs	# AAs	MW [kDa]	calc. pI
		P08238	Heat shock protein HSP 90-beta OS=Homo sapiens GN=HSP90AB1 PE=1 SV=4 - [HS90B_HUMAN]	1350.95	48.34	30	48	420	724	83.2121	5.03369
	High	ADHGEPIGRGTK	2	1	1		0	2.89675	3	1237.63	4.12663	10.9434	1
		Accession	Description	Score	Coverage	# Unique Peptides	# Peptides	# PSMs	# AAs	MW [kDa]	calc. pI
		P08238	Heat shock protein HSP 90-beta OS=Homo sapiens GN=HSP90AB1 PE=1 SV=4 - [HS90B_HUMAN]	1350.95	48.34	30	48	420	724	83.2121	5.03369
	High	LGIHEDSTNR	17	1	1		0	2.85149	2	1141.56	-0.4745	17.2986	0
		Accession	Description	Score	Coverage	# Unique Peptides	# Peptides	# PSMs	# AAs	MW [kDa]	calc. pI
		P08238	Heat shock protein HSP 90-beta OS=Homo sapiens GN=HSP90AB1 PE=1 SV=4 - [HS90B_HUMAN]	1350.95	48.34	30	48	420	724	83.2121	5.03369
	High	NLKLGIHEDSTNR	1	1	1		0	2.84105	3	1496.79	2.79931	24.5623	1
		Accession	Description	Score	Coverage	# Unique Peptides	# Peptides	# PSMs	# AAs	MW [kDa]	calc. pI
		P08238	Heat shock protein HSP 90-beta OS=Homo sapiens GN=HSP90AB1 PE=1 SV=4 - [HS90B_HUMAN]	1350.95	48.34	30	48	420	724	83.2121	5.03369
	High	EGLELPEDEEEKK	2	2	2		0	2.82219	3	1544.73	0.901564	29.4066	1
		Accession	Description	Score	Coverage	# Unique Peptides	# Peptides	# PSMs	# AAs	MW [kDa]	calc. pI
		P08238	Heat shock protein HSP 90-beta OS=Homo sapiens GN=HSP90AB1 PE=1 SV=4 - [HS90B_HUMAN]	1350.95	48.34	30	48	420	724	83.2121	5.03369
		P07900	Heat shock protein HSP 90-alpha OS=Homo sapiens GN=HSP90AA1 PE=1 SV=5 - [HS90A_HUMAN]	846.896	41.53	23	39	263	732	84.6067	5.021
	High	DNSTmGYmmAKK	2	1	1	M5(Oxidation); M8(Oxidation); M9(Oxidation)	0	2.76772	3	1424.58	-0.844174	12.0411	1
		Accession	Description	Score	Coverage	# Unique Peptides	# Peptides	# PSMs	# AAs	MW [kDa]	calc. pI
		P08238	Heat shock protein HSP 90-beta OS=Homo sapiens GN=HSP90AB1 PE=1 SV=4 - [HS90B_HUMAN]	1350.95	48.34	30	48	420	724	83.2121	5.03369
	High	LGIHEDSTNRR	3	1	1		0	2.65285	3	1297.66	-0.180854	15.4586	1
		Accession	Description	Score	Coverage	# Unique Peptides	# Peptides	# PSMs	# AAs	MW [kDa]	calc. pI
		P08238	Heat shock protein HSP 90-beta OS=Homo sapiens GN=HSP90AB1 PE=1 SV=4 - [HS90B_HUMAN]	1350.95	48.34	30	48	420	724	83.2121	5.03369
	High	ADHGEPIGR	7	1	1		0	2.6508	2	951.468	4.38388	12.439	0
		Accession	Description	Score	Coverage	# Unique Peptides	# Peptides	# PSMs	# AAs	MW [kDa]	calc. pI
		P08238	Heat shock protein HSP 90-beta OS=Homo sapiens GN=HSP90AB1 PE=1 SV=4 - [HS90B_HUMAN]	1350.95	48.34	30	48	420	724	83.2121	5.03369
	High	YIDQEELNK	13	3	2		0	2.64752	2	1151.56	0.934611	24.3598	0
		Accession	Description	Score	Coverage	# Unique Peptides	# Peptides	# PSMs	# AAs	MW [kDa]	calc. pI
		P08238	Heat shock protein HSP 90-beta OS=Homo sapiens GN=HSP90AB1 PE=1 SV=4 - [HS90B_HUMAN]	1350.95	48.34	30	48	420	724	83.2121	5.03369
		P07900	Heat shock protein HSP 90-alpha OS=Homo sapiens GN=HSP90AA1 PE=1 SV=5 - [HS90A_HUMAN]	846.896	41.53	23	39	263	732	84.6067	5.021
	High	LmKEILDK	4	1	1	M2(Oxidation)	0	2.53526	2	1005.56	-1.36352	20.2286	1
		Accession	Description	Score	Coverage	# Unique Peptides	# Peptides	# PSMs	# AAs	MW [kDa]	calc. pI
		P08238	Heat shock protein HSP 90-beta OS=Homo sapiens GN=HSP90AB1 PE=1 SV=4 - [HS90B_HUMAN]	1350.95	48.34	30	48	420	724	83.2121	5.03369
	High	RAPFDLFENK	1	1	1		0	2.51262	2	1236.64	-1.64306	41.8404	1
		Accession	Description	Score	Coverage	# Unique Peptides	# Peptides	# PSMs	# AAs	MW [kDa]	calc. pI
		P08238	Heat shock protein HSP 90-beta OS=Homo sapiens GN=HSP90AB1 PE=1 SV=4 - [HS90B_HUMAN]	1350.95	48.34	30	48	420	724	83.2121	5.03369
	High	AKFENLcK	4	2	1	C7(Carbamidomethyl)	0	2.48916	2	1009.51	-0.219945	20.4994	1
		Accession	Description	Score	Coverage	# Unique Peptides	# Peptides	# PSMs	# AAs	MW [kDa]	calc. pI
		P08238	Heat shock protein HSP 90-beta OS=Homo sapiens GN=HSP90AB1 PE=1 SV=4 - [HS90B_HUMAN]	1350.95	48.34	30	48	420	724	83.2121	5.03369
	High	SIYYITGESK	15	2	1		0	2.41065	2	1160.58	-0.508391	32.1967	0
		Accession	Description	Score	Coverage	# Unique Peptides	# Peptides	# PSMs	# AAs	MW [kDa]	calc. pI
		P08238	Heat shock protein HSP 90-beta OS=Homo sapiens GN=HSP90AB1 PE=1 SV=4 - [HS90B_HUMAN]	1350.95	48.34	30	48	420	724	83.2121	5.03369
	High	YESLTDPSK	6	3	2		0	2.37112	2	1039.49	-0.305165	22.3883	0
		Accession	Description	Score	Coverage	# Unique Peptides	# Peptides	# PSMs	# AAs	MW [kDa]	calc. pI
		P08238	Heat shock protein HSP 90-beta OS=Homo sapiens GN=HSP90AB1 PE=1 SV=4 - [HS90B_HUMAN]	1350.95	48.34	30	48	420	724	83.2121	5.03369
		P07900	Heat shock protein HSP 90-alpha OS=Homo sapiens GN=HSP90AA1 PE=1 SV=5 - [HS90A_HUMAN]	846.896	41.53	23	39	263	732	84.6067	5.021
	High	VKEVVKK	3	1	1		0	2.31613	2	829.554	3.49959	6.89591	2
		Accession	Description	Score	Coverage	# Unique Peptides	# Peptides	# PSMs	# AAs	MW [kDa]	calc. pI
		P08238	Heat shock protein HSP 90-beta OS=Homo sapiens GN=HSP90AB1 PE=1 SV=4 - [HS90B_HUMAN]	1350.95	48.34	30	48	420	724	83.2121	5.03369
	High	SLVSVTK	7	2	1		0	2.29134	2	733.444	-1.88554	22.6031	0
		Accession	Description	Score	Coverage	# Unique Peptides	# Peptides	# PSMs	# AAs	MW [kDa]	calc. pI
		P08238	Heat shock protein HSP 90-beta OS=Homo sapiens GN=HSP90AB1 PE=1 SV=4 - [HS90B_HUMAN]	1350.95	48.34	30	48	420	724	83.2121	5.03369
	High	VKEVVK	2	1	1		0	2.24964	2	701.455	-1.60513	8.72814	1
		Accession	Description	Score	Coverage	# Unique Peptides	# Peptides	# PSMs	# AAs	MW [kDa]	calc. pI
		P08238	Heat shock protein HSP 90-beta OS=Homo sapiens GN=HSP90AB1 PE=1 SV=4 - [HS90B_HUMAN]	1350.95	48.34	30	48	420	724	83.2121	5.03369
	High	LSELLR	12	2	2		0	2.18241	2	730.446	0.231571	28.9927	0
		Accession	Description	Score	Coverage	# Unique Peptides	# Peptides	# PSMs	# AAs	MW [kDa]	calc. pI
		P08238	Heat shock protein HSP 90-beta OS=Homo sapiens GN=HSP90AB1 PE=1 SV=4 - [HS90B_HUMAN]	1350.95	48.34	30	48	420	724	83.2121	5.03369
		P07900	Heat shock protein HSP 90-alpha OS=Homo sapiens GN=HSP90AA1 PE=1 SV=5 - [HS90A_HUMAN]	846.896	41.53	23	39	263	732	84.6067	5.021
	High	FYEAFSK	4	1	1		0	2.10935	2	891.425	0.0784711	30.6551	0
		Accession	Description	Score	Coverage	# Unique Peptides	# Peptides	# PSMs	# AAs	MW [kDa]	calc. pI
		P08238	Heat shock protein HSP 90-beta OS=Homo sapiens GN=HSP90AB1 PE=1 SV=4 - [HS90B_HUMAN]	1350.95	48.34	30	48	420	724	83.2121	5.03369
	High	FENLcK	1	3	2	C5(Carbamidomethyl)	0	2.00055	2	810.381	-0.638331	21.2294	0
		Accession	Description	Score	Coverage	# Unique Peptides	# Peptides	# PSMs	# AAs	MW [kDa]	calc. pI
		P08238	Heat shock protein HSP 90-beta OS=Homo sapiens GN=HSP90AB1 PE=1 SV=4 - [HS90B_HUMAN]	1350.95	48.34	30	48	420	724	83.2121	5.03369
		P07900	Heat shock protein HSP 90-alpha OS=Homo sapiens GN=HSP90AA1 PE=1 SV=5 - [HS90A_HUMAN]	846.896	41.53	23	39	263	732	84.6067	5.021
Q14152	Eukaryotic translation initiation factor 3 subunit A OS=Homo sapiens GN=EIF3A PE=1 SV=1 - [EIF3A_HUMAN]	243.057	24.96	1	41	97	1382	166.468	6.78564
	A3	Sequence	# PSMs	# Proteins	# Protein Groups	Modifications	ΔCn	XCorr	Charge	MH+ [Da]	ΔM [ppm]	RT [min]	# Missed Cleavages
	High	GGSGGSHGGGSGFGGESGGSYGGGEEASGSGGGYGGGSGK	10	1	1		0	10.6913	3	3223.28	-0.580451	24.1881	0
		Accession	Description	Score	Coverage	# Unique Peptides	# Peptides	# PSMs	# AAs	MW [kDa]	calc. pI
		P35527	Keratin, type I cytoskeletal 9 OS=Homo sapiens GN=KRT9 PE=1 SV=3 - [K1C9_HUMAN]	1331.94	61.32	30	31	399	623	62.0268	5.23682
	High	GSRGGSGGSYGGGGSGGGYGGGSGSR	7	1	1		0	7.94835	3	2091.88	-1.51812	15.5916	1
		Accession	Description	Score	Coverage	# Unique Peptides	# Peptides	# PSMs	# AAs	MW [kDa]	calc. pI
		P35527	Keratin, type I cytoskeletal 9 OS=Homo sapiens GN=KRT9 PE=1 SV=3 - [K1C9_HUMAN]	1331.94	61.32	30	31	399	623	62.0268	5.23682
	High	GGSGGSYGGGGSGGGYGGGSGSR	21	1	1		0	6.93882	2	1791.73	-0.869224	16.9523	0
		Accession	Description	Score	Coverage	# Unique Peptides	# Peptides	# PSMs	# AAs	MW [kDa]	calc. pI
		P35527	Keratin, type I cytoskeletal 9 OS=Homo sapiens GN=KRT9 PE=1 SV=3 - [K1C9_HUMAN]	1331.94	61.32	30	31	399	623	62.0268	5.23682
	High	HGVQELEIELQSQLSKK	3	1	1		0	6.68016	3	1966.07	5.99034	50.0704	1
		Accession	Description	Score	Coverage	# Unique Peptides	# Peptides	# PSMs	# AAs	MW [kDa]	calc. pI
		P35527	Keratin, type I cytoskeletal 9 OS=Homo sapiens GN=KRT9 PE=1 SV=3 - [K1C9_HUMAN]	1331.94	61.32	30	31	399	623	62.0268	5.23682
	High	EIETYHNLLEGGQEDFESSGAGK	4	1	1		0	6.56336	3	2510.14	4.30335	40.4015	0
		Accession	Description	Score	Coverage	# Unique Peptides	# Peptides	# PSMs	# AAs	MW [kDa]	calc. pI
		P35527	Keratin, type I cytoskeletal 9 OS=Homo sapiens GN=KRT9 PE=1 SV=3 - [K1C9_HUMAN]	1331.94	61.32	30	31	399	623	62.0268	5.23682
	High	GGGGSFGYSYGGGSGGGFSASSLGGGFGGGSR	3	1	1		0	6.40679	3	2705.18	7.00827	43.476	0
		Accession	Description	Score	Coverage	# Unique Peptides	# Peptides	# PSMs	# AAs	MW [kDa]	calc. pI
		P35527	Keratin, type I cytoskeletal 9 OS=Homo sapiens GN=KRT9 PE=1 SV=3 - [K1C9_HUMAN]	1331.94	61.32	30	31	399	623	62.0268	5.23682
	High	mRLEKEIETYHNLLEGGQEDFESSGAGK	1	1	1	M1(Oxidation)	0	5.91867	4	3183.48	-2.50353	50.3908	2
		Accession	Description	Score	Coverage	# Unique Peptides	# Peptides	# PSMs	# AAs	MW [kDa]	calc. pI
		P35527	Keratin, type I cytoskeletal 9 OS=Homo sapiens GN=KRT9 PE=1 SV=3 - [K1C9_HUMAN]	1331.94	61.32	30	31	399	623	62.0268	5.23682
	High	NYSPYYNTIDDLKDQIVDLTVGNNK	2	1	1		0	5.76905	3	2902.39	-6.2997	49.964	1
		Accession	Description	Score	Coverage	# Unique Peptides	# Peptides	# PSMs	# AAs	MW [kDa]	calc. pI
		P35527	Keratin, type I cytoskeletal 9 OS=Homo sapiens GN=KRT9 PE=1 SV=3 - [K1C9_HUMAN]	1331.94	61.32	30	31	399	623	62.0268	5.23682
	High	HGVQELEIELQSQLSK	2	1	1		0	5.7676	2	1837.98	5.45174	49.745	0
		Accession	Description	Score	Coverage	# Unique Peptides	# Peptides	# PSMs	# AAs	MW [kDa]	calc. pI
		P35527	Keratin, type I cytoskeletal 9 OS=Homo sapiens GN=KRT9 PE=1 SV=3 - [K1C9_HUMAN]	1331.94	61.32	30	31	399	623	62.0268	5.23682
	High	SGGGGGGGLGSGGSIR	29	1	1		0	5.41557	2	1232.6	1.92765	20.2849	0
		Accession	Description	Score	Coverage	# Unique Peptides	# Peptides	# PSMs	# AAs	MW [kDa]	calc. pI
		P35527	Keratin, type I cytoskeletal 9 OS=Homo sapiens GN=KRT9 PE=1 SV=3 - [K1C9_HUMAN]	1331.94	61.32	30	31	399	623	62.0268	5.23682
	High	NHKEEmSQLTGQNSGDVNVEINVAPGKDLTK	1	1	1	M6(Oxidation)	0	4.97016	5	3368.64	0.512054	33.2054	2
		Accession	Description	Score	Coverage	# Unique Peptides	# Peptides	# PSMs	# AAs	MW [kDa]	calc. pI
		P35527	Keratin, type I cytoskeletal 9 OS=Homo sapiens GN=KRT9 PE=1 SV=3 - [K1C9_HUMAN]	1331.94	61.32	30	31	399	623	62.0268	5.23682
	High	FSSSGGGGGGGRFSSSSGYGGGSSR	2	1	1		0	4.35812	3	2198.95	3.49457	22.6096	1
		Accession	Description	Score	Coverage	# Unique Peptides	# Peptides	# PSMs	# AAs	MW [kDa]	calc. pI
		P35527	Keratin, type I cytoskeletal 9 OS=Homo sapiens GN=KRT9 PE=1 SV=3 - [K1C9_HUMAN]	1331.94	61.32	30	31	399	623	62.0268	5.23682
	High	SDLEmQYETLQEELmALKK	1	1	1	M5(Oxidation); M15(Oxidation)	0	3.74268	3	2331.12	4.44246	49.9464	1
		Accession	Description	Score	Coverage	# Unique Peptides	# Peptides	# PSMs	# AAs	MW [kDa]	calc. pI
		P35527	Keratin, type I cytoskeletal 9 OS=Homo sapiens GN=KRT9 PE=1 SV=3 - [K1C9_HUMAN]	1331.94	61.32	30	31	399	623	62.0268	5.23682
	High	QGVDADINGLR	28	1	1		0	3.64086	2	1157.59	2.63515	30.8048	0
		Accession	Description	Score	Coverage	# Unique Peptides	# Peptides	# PSMs	# AAs	MW [kDa]	calc. pI
		P35527	Keratin, type I cytoskeletal 9 OS=Homo sapiens GN=KRT9 PE=1 SV=3 - [K1C9_HUMAN]	1331.94	61.32	30	31	399	623	62.0268	5.23682
	High	IKFEmEQNLR	59	1	1	M5(Oxidation)	0	3.53024	3	1323.67	-0.34979	27.0569	1
		Accession	Description	Score	Coverage	# Unique Peptides	# Peptides	# PSMs	# AAs	MW [kDa]	calc. pI
		P35527	Keratin, type I cytoskeletal 9 OS=Homo sapiens GN=KRT9 PE=1 SV=3 - [K1C9_HUMAN]	1331.94	61.32	30	31	399	623	62.0268	5.23682
	High	TLNDmRQEYEQLIAK	18	1	1	M5(Oxidation)	0	3.49319	3	1867.92	-0.232555	36.0491	1
		Accession	Description	Score	Coverage	# Unique Peptides	# Peptides	# PSMs	# AAs	MW [kDa]	calc. pI
		P35527	Keratin, type I cytoskeletal 9 OS=Homo sapiens GN=KRT9 PE=1 SV=3 - [K1C9_HUMAN]	1331.94	61.32	30	31	399	623	62.0268	5.23682
	High	SGGGGGGGLGSGGSIRSSYSR	1	1	1		0	3.47811	3	1812.87	4.2147	23.4129	1
		Accession	Description	Score	Coverage	# Unique Peptides	# Peptides	# PSMs	# AAs	MW [kDa]	calc. pI
		P35527	Keratin, type I cytoskeletal 9 OS=Homo sapiens GN=KRT9 PE=1 SV=3 - [K1C9_HUMAN]	1331.94	61.32	30	31	399	623	62.0268	5.23682
	High	FSSSSGYGGGSSR	22	1	1		0	3.36452	2	1235.53	-1.01	17.9221	0
		Accession	Description	Score	Coverage	# Unique Peptides	# Peptides	# PSMs	# AAs	MW [kDa]	calc. pI
		P35527	Keratin, type I cytoskeletal 9 OS=Homo sapiens GN=KRT9 PE=1 SV=3 - [K1C9_HUMAN]	1331.94	61.32	30	31	399	623	62.0268	5.23682
	High	QEYEQLIAK	6	1	1		0	3.14956	2	1121.58	-3.88559	30.5521	0
		Accession	Description	Score	Coverage	# Unique Peptides	# Peptides	# PSMs	# AAs	MW [kDa]	calc. pI
		P35527	Keratin, type I cytoskeletal 9 OS=Homo sapiens GN=KRT9 PE=1 SV=3 - [K1C9_HUMAN]	1331.94	61.32	30	31	399	623	62.0268	5.23682
	High	QVLDNLTmEK	11	1	1	M8(Oxidation)	0	3.08669	2	1206.61	4.17849	29.5089	0
		Accession	Description	Score	Coverage	# Unique Peptides	# Peptides	# PSMs	# AAs	MW [kDa]	calc. pI
		P35527	Keratin, type I cytoskeletal 9 OS=Homo sapiens GN=KRT9 PE=1 SV=3 - [K1C9_HUMAN]	1331.94	61.32	30	31	399	623	62.0268	5.23682
	High	FSSSGGGGGGGR	8	1	1		0	3.01662	2	982.433	-0.556982	9.91365	0
		Accession	Description	Score	Coverage	# Unique Peptides	# Peptides	# PSMs	# AAs	MW [kDa]	calc. pI
		P35527	Keratin, type I cytoskeletal 9 OS=Homo sapiens GN=KRT9 PE=1 SV=3 - [K1C9_HUMAN]	1331.94	61.32	30	31	399	623	62.0268	5.23682
	High	KGPAAIQK	12	1	1		0	2.94628	2	812.498	-1.30581	9.73967	1
		Accession	Description	Score	Coverage	# Unique Peptides	# Peptides	# PSMs	# AAs	MW [kDa]	calc. pI
		P35527	Keratin, type I cytoskeletal 9 OS=Homo sapiens GN=KRT9 PE=1 SV=3 - [K1C9_HUMAN]	1331.94	61.32	30	31	399	623	62.0268	5.23682
	High	IGLGGRGGSGGSYGR	6	1	1		0	2.94312	3	1350.69	1.41584	21.6842	1
		Accession	Description	Score	Coverage	# Unique Peptides	# Peptides	# PSMs	# AAs	MW [kDa]	calc. pI
		P35527	Keratin, type I cytoskeletal 9 OS=Homo sapiens GN=KRT9 PE=1 SV=3 - [K1C9_HUMAN]	1331.94	61.32	30	31	399	623	62.0268	5.23682
	High	STmQELNSR	28	1	1	M3(Oxidation)	0	2.83599	2	1081.49	-0.325676	14.1567	0
		Accession	Description	Score	Coverage	# Unique Peptides	# Peptides	# PSMs	# AAs	MW [kDa]	calc. pI
		P35527	Keratin, type I cytoskeletal 9 OS=Homo sapiens GN=KRT9 PE=1 SV=3 - [K1C9_HUMAN]	1331.94	61.32	30	31	399	623	62.0268	5.23682
	High	QFSSSYLSR	7	1	1		0	2.77225	2	1074.53	4.48702	29.6365	0
		Accession	Description	Score	Coverage	# Unique Peptides	# Peptides	# PSMs	# AAs	MW [kDa]	calc. pI
		P35527	Keratin, type I cytoskeletal 9 OS=Homo sapiens GN=KRT9 PE=1 SV=3 - [K1C9_HUMAN]	1331.94	61.32	30	31	399	623	62.0268	5.23682
	High	IKFEMEQNLR	1	1	1		0	2.62113	3	1307.68	1.96506	34.1798	1
		Accession	Description	Score	Coverage	# Unique Peptides	# Peptides	# PSMs	# AAs	MW [kDa]	calc. pI
		P35527	Keratin, type I cytoskeletal 9 OS=Homo sapiens GN=KRT9 PE=1 SV=3 - [K1C9_HUMAN]	1331.94	61.32	30	31	399	623	62.0268	5.23682
	High	mTLDDFR	42	1	1	M1(Oxidation)	0	2.55856	2	913.41	1.92416	28.6116	0
		Accession	Description	Score	Coverage	# Unique Peptides	# Peptides	# PSMs	# AAs	MW [kDa]	calc. pI
		P35527	Keratin, type I cytoskeletal 9 OS=Homo sapiens GN=KRT9 PE=1 SV=3 - [K1C9_HUMAN]	1331.94	61.32	30	31	399	623	62.0268	5.23682
	High	TLNDMRQEYEQLIAK	1	1	1		0	2.54712	3	1851.93	3.28159	43.4293	1
		Accession	Description	Score	Coverage	# Unique Peptides	# Peptides	# PSMs	# AAs	MW [kDa]	calc. pI
		P35527	Keratin, type I cytoskeletal 9 OS=Homo sapiens GN=KRT9 PE=1 SV=3 - [K1C9_HUMAN]	1331.94	61.32	30	31	399	623	62.0268	5.23682
	High	TLLDIDNTR	30	1	1		0	2.51887	2	1060.56	-0.306837	34.422	0
		Accession	Description	Score	Coverage	# Unique Peptides	# Peptides	# PSMs	# AAs	MW [kDa]	calc. pI
		P35527	Keratin, type I cytoskeletal 9 OS=Homo sapiens GN=KRT9 PE=1 SV=3 - [K1C9_HUMAN]	1331.94	61.32	30	31	399	623	62.0268	5.23682
	High	FEmEQNLR	12	1	1	M3(Oxidation)	0	2.22729	2	1082.5	3.27171	21.3346	0
		Accession	Description	Score	Coverage	# Unique Peptides	# Peptides	# PSMs	# AAs	MW [kDa]	calc. pI
		P35527	Keratin, type I cytoskeletal 9 OS=Homo sapiens GN=KRT9 PE=1 SV=3 - [K1C9_HUMAN]	1331.94	61.32	30	31	399	623	62.0268	5.23682
	High	LASYLDK	15	7	6		0	2.20306	2	809.439	-1.37715	25.0689	0
		Accession	Description	Score	Coverage	# Unique Peptides	# Peptides	# PSMs	# AAs	MW [kDa]	calc. pI
		P13645	Keratin, type I cytoskeletal 10 OS=Homo sapiens GN=KRT10 PE=1 SV=6 - [K1C10_HUMAN]	1914.18	55.99	32	38	623	584	58.7917	5.21143
		P35527	Keratin, type I cytoskeletal 9 OS=Homo sapiens GN=KRT9 PE=1 SV=3 - [K1C9_HUMAN]	1331.94	61.32	30	31	399	623	62.0268	5.23682
		P02533	Keratin, type I cytoskeletal 14 OS=Homo sapiens GN=KRT14 PE=1 SV=4 - [K1C14_HUMAN]	497.056	36.65	3	17	183	472	51.5294	5.16064
		P08779	Keratin, type I cytoskeletal 16 OS=Homo sapiens GN=KRT16 PE=1 SV=4 - [K1C16_HUMAN]	427.102	32.77	4	16	164	473	51.2362	5.04639
		P19012	Keratin, type I cytoskeletal 15 OS=Homo sapiens GN=KRT15 PE=1 SV=3 - [K1C15_HUMAN]	310.822	14.04	2	8	125	456	49.1811	4.76709
		Q04695	Keratin, type I cytoskeletal 17 OS=Homo sapiens GN=KRT17 PE=1 SV=2 - [K1C17_HUMAN]	270.034	18.52	2	9	112	432	48.076	5.021
	High	STMQELNSR	2	1	1		0	2.20246	2	1065.5	-0.291191	20.6901	0
		Accession	Description	Score	Coverage	# Unique Peptides	# Peptides	# PSMs	# AAs	MW [kDa]	calc. pI
		P35527	Keratin, type I cytoskeletal 9 OS=Homo sapiens GN=KRT9 PE=1 SV=3 - [K1C9_HUMAN]	1331.94	61.32	30	31	399	623	62.0268	5.23682
	High	GGSGGSYGR	1	1	1		0	2.15834	2	797.356	3.05434	8.56578	0
		Accession	Description	Score	Coverage	# Unique Peptides	# Peptides	# PSMs	# AAs	MW [kDa]	calc. pI
		P35527	Keratin, type I cytoskeletal 9 OS=Homo sapiens GN=KRT9 PE=1 SV=3 - [K1C9_HUMAN]	1331.94	61.32	30	31	399	623	62.0268	5.23682
	High	SLEDTKNR	3	1	1		0	2.14678	2	962.494	3.64537	9.87933	1
		Accession	Description	Score	Coverage	# Unique Peptides	# Peptides	# PSMs	# AAs	MW [kDa]	calc. pI
		P35527	Keratin, type I cytoskeletal 9 OS=Homo sapiens GN=KRT9 PE=1 SV=3 - [K1C9_HUMAN]	1331.94	61.32	30	31	399	623	62.0268	5.23682
P11586	C-1-tetrahydrofolate synthase, cytoplasmic OS=Homo sapiens GN=MTHFD1 PE=1 SV=3 - [C1TC_HUMAN]	665.669	42.78	1	38	220	935	101.495	7.29834
	A3	Sequence	# PSMs	# Proteins	# Protein Groups	Modifications	ΔCn	XCorr	Charge	MH+ [Da]	ΔM [ppm]	RT [min]	# Missed Cleavages
	High	DKEVsDDEAEEKEDK	1	1	1	S5(Phospho)	0	6.6457	3	1845.73	-0.893472	14.1152	2
		Accession	Description	Score	Coverage	# Unique Peptides	# Peptides	# PSMs	# AAs	MW [kDa]	calc. pI
		P07900	Heat shock protein HSP 90-alpha OS=Homo sapiens GN=HSP90AA1 PE=1 SV=5 - [HS90A_HUMAN]	846.896	41.53	23	39	263	732	84.6067	5.021
	High	HLEINPDHSIIETLR	3	1	1		0	6.01523	3	1786.95	0.639993	48.3201	0
		Accession	Description	Score	Coverage	# Unique Peptides	# Peptides	# PSMs	# AAs	MW [kDa]	calc. pI
		P07900	Heat shock protein HSP 90-alpha OS=Homo sapiens GN=HSP90AA1 PE=1 SV=5 - [HS90A_HUMAN]	846.896	41.53	23	39	263	732	84.6067	5.021
	High	HSQFIGYPITLFVEKER	2	1	1		0	5.5269	3	2064.09	-0.0089889	49.6788	1
		Accession	Description	Score	Coverage	# Unique Peptides	# Peptides	# PSMs	# AAs	MW [kDa]	calc. pI
		P07900	Heat shock protein HSP 90-alpha OS=Homo sapiens GN=HSP90AA1 PE=1 SV=5 - [HS90A_HUMAN]	846.896	41.53	23	39	263	732	84.6067	5.021
	High	NPDDITNEEYGEFYK	6	1	1		0	5.47456	2	1833.78	0.132246	37.6337	0
		Accession	Description	Score	Coverage	# Unique Peptides	# Peptides	# PSMs	# AAs	MW [kDa]	calc. pI
		P07900	Heat shock protein HSP 90-alpha OS=Homo sapiens GN=HSP90AA1 PE=1 SV=5 - [HS90A_HUMAN]	846.896	41.53	23	39	263	732	84.6067	5.021
	High	VILHLKEDQTEYLEER	10	2	2		0	5.14137	3	2015.05	5.20804	46.2572	1
		Accession	Description	Score	Coverage	# Unique Peptides	# Peptides	# PSMs	# AAs	MW [kDa]	calc. pI
		P08238	Heat shock protein HSP 90-beta OS=Homo sapiens GN=HSP90AB1 PE=1 SV=4 - [HS90B_HUMAN]	1350.95	48.34	30	48	420	724	83.2121	5.03369
		P07900	Heat shock protein HSP 90-alpha OS=Homo sapiens GN=HSP90AA1 PE=1 SV=5 - [HS90A_HUMAN]	846.896	41.53	23	39	263	732	84.6067	5.021
	High	YESLTDPSKLDSGK	5	3	2		0	4.75053	2	1539.75	-1.29548	28.2915	1
		Accession	Description	Score	Coverage	# Unique Peptides	# Peptides	# PSMs	# AAs	MW [kDa]	calc. pI
		P08238	Heat shock protein HSP 90-beta OS=Homo sapiens GN=HSP90AB1 PE=1 SV=4 - [HS90B_HUMAN]	1350.95	48.34	30	48	420	724	83.2121	5.03369
		P07900	Heat shock protein HSP 90-alpha OS=Homo sapiens GN=HSP90AA1 PE=1 SV=5 - [HS90A_HUMAN]	846.896	41.53	23	39	263	732	84.6067	5.021
	High	GVVDSEDLPLNISR	37	3	3		0	4.4304	2	1513.78	-0.516316	40.5731	0
		Accession	Description	Score	Coverage	# Unique Peptides	# Peptides	# PSMs	# AAs	MW [kDa]	calc. pI
		P08238	Heat shock protein HSP 90-beta OS=Homo sapiens GN=HSP90AB1 PE=1 SV=4 - [HS90B_HUMAN]	1350.95	48.34	30	48	420	724	83.2121	5.03369
		P07900	Heat shock protein HSP 90-alpha OS=Homo sapiens GN=HSP90AA1 PE=1 SV=5 - [HS90A_HUMAN]	846.896	41.53	23	39	263	732	84.6067	5.021
		Q12931	Heat shock protein 75 kDa, mitochondrial OS=Homo sapiens GN=TRAP1 PE=1 SV=3 - [TRAP1_HUMAN]	244.293	18.18	13	14	74	704	80.0597	8.20654
	High	VILHLKEDQTEYLEERR	3	2	2		0	4.31488	4	2171.15	1.60157	48.2501	2
		Accession	Description	Score	Coverage	# Unique Peptides	# Peptides	# PSMs	# AAs	MW [kDa]	calc. pI
		P08238	Heat shock protein HSP 90-beta OS=Homo sapiens GN=HSP90AB1 PE=1 SV=4 - [HS90B_HUMAN]	1350.95	48.34	30	48	420	724	83.2121	5.03369
		P07900	Heat shock protein HSP 90-alpha OS=Homo sapiens GN=HSP90AA1 PE=1 SV=5 - [HS90A_HUMAN]	846.896	41.53	23	39	263	732	84.6067	5.021
	High	ELISNSSDALDKIR	1	1	1		0	4.12166	3	1560.83	2.69679	34.2698	1
		Accession	Description	Score	Coverage	# Unique Peptides	# Peptides	# PSMs	# AAs	MW [kDa]	calc. pI
		P07900	Heat shock protein HSP 90-alpha OS=Homo sapiens GN=HSP90AA1 PE=1 SV=5 - [HS90A_HUMAN]	846.896	41.53	23	39	263	732	84.6067	5.021
	High	YYTSASGDEmVSLK	2	1	1	M10(Oxidation)	0	4.12096	2	1566.7	-0.857041	28.8927	0
		Accession	Description	Score	Coverage	# Unique Peptides	# Peptides	# PSMs	# AAs	MW [kDa]	calc. pI
		P07900	Heat shock protein HSP 90-alpha OS=Homo sapiens GN=HSP90AA1 PE=1 SV=5 - [HS90A_HUMAN]	846.896	41.53	23	39	263	732	84.6067	5.021
	High	EKYIDQEELNK	6	3	2		0	3.66473	2	1408.7	0.159729	24.3377	1
		Accession	Description	Score	Coverage	# Unique Peptides	# Peptides	# PSMs	# AAs	MW [kDa]	calc. pI
		P08238	Heat shock protein HSP 90-beta OS=Homo sapiens GN=HSP90AB1 PE=1 SV=4 - [HS90B_HUMAN]	1350.95	48.34	30	48	420	724	83.2121	5.03369
		P07900	Heat shock protein HSP 90-alpha OS=Homo sapiens GN=HSP90AA1 PE=1 SV=5 - [HS90A_HUMAN]	846.896	41.53	23	39	263	732	84.6067	5.021
	High	HIYYITGETK	8	1	1		0	3.53552	2	1224.63	0.673906	27.3162	0
		Accession	Description	Score	Coverage	# Unique Peptides	# Peptides	# PSMs	# AAs	MW [kDa]	calc. pI
		P07900	Heat shock protein HSP 90-alpha OS=Homo sapiens GN=HSP90AA1 PE=1 SV=5 - [HS90A_HUMAN]	846.896	41.53	23	39	263	732	84.6067	5.021
	High	TLTIVDTGIGmTK	48	2	2	M11(Oxidation)	0	3.53033	2	1365.73	-0.929385	38.0103	0
		Accession	Description	Score	Coverage	# Unique Peptides	# Peptides	# PSMs	# AAs	MW [kDa]	calc. pI
		P08238	Heat shock protein HSP 90-beta OS=Homo sapiens GN=HSP90AB1 PE=1 SV=4 - [HS90B_HUMAN]	1350.95	48.34	30	48	420	724	83.2121	5.03369
		P07900	Heat shock protein HSP 90-alpha OS=Homo sapiens GN=HSP90AA1 PE=1 SV=5 - [HS90A_HUMAN]	846.896	41.53	23	39	263	732	84.6067	5.021
	High	ADLINNLGTIAK	32	3	2		0	3.52547	2	1242.71	0.0632204	41.2644	0
		Accession	Description	Score	Coverage	# Unique Peptides	# Peptides	# PSMs	# AAs	MW [kDa]	calc. pI
		P08238	Heat shock protein HSP 90-beta OS=Homo sapiens GN=HSP90AB1 PE=1 SV=4 - [HS90B_HUMAN]	1350.95	48.34	30	48	420	724	83.2121	5.03369
		P07900	Heat shock protein HSP 90-alpha OS=Homo sapiens GN=HSP90AA1 PE=1 SV=5 - [HS90A_HUMAN]	846.896	41.53	23	39	263	732	84.6067	5.021
	High	DNSTmGYmAAKK	3	1	1	M5(Oxidation); M8(Oxidation)	0	3.5078	3	1348.59	-0.413576	11.827	1
		Accession	Description	Score	Coverage	# Unique Peptides	# Peptides	# PSMs	# AAs	MW [kDa]	calc. pI
		P07900	Heat shock protein HSP 90-alpha OS=Homo sapiens GN=HSP90AA1 PE=1 SV=5 - [HS90A_HUMAN]	846.896	41.53	23	39	263	732	84.6067	5.021
	High	ELISNSSDALDK	2	1	1		0	3.34983	2	1291.64	-1.54346	28.1888	0
		Accession	Description	Score	Coverage	# Unique Peptides	# Peptides	# PSMs	# AAs	MW [kDa]	calc. pI
		P07900	Heat shock protein HSP 90-alpha OS=Homo sapiens GN=HSP90AA1 PE=1 SV=5 - [HS90A_HUMAN]	846.896	41.53	23	39	263	732	84.6067	5.021
	High	DQVANSAFVER	9	1	1		0	3.31332	2	1235.6	-0.150001	27.2018	0
		Accession	Description	Score	Coverage	# Unique Peptides	# Peptides	# PSMs	# AAs	MW [kDa]	calc. pI
		P07900	Heat shock protein HSP 90-alpha OS=Homo sapiens GN=HSP90AA1 PE=1 SV=5 - [HS90A_HUMAN]	846.896	41.53	23	39	263	732	84.6067	5.021
	High	EDQTEYLEER	4	2	2		0	3.30076	2	1311.57	-0.347441	26.7292	0
		Accession	Description	Score	Coverage	# Unique Peptides	# Peptides	# PSMs	# AAs	MW [kDa]	calc. pI
		P08238	Heat shock protein HSP 90-beta OS=Homo sapiens GN=HSP90AB1 PE=1 SV=4 - [HS90B_HUMAN]	1350.95	48.34	30	48	420	724	83.2121	5.03369
		P07900	Heat shock protein HSP 90-alpha OS=Homo sapiens GN=HSP90AA1 PE=1 SV=5 - [HS90A_HUMAN]	846.896	41.53	23	39	263	732	84.6067	5.021
	High	EGLELPEDEEEK	3	2	2		0	3.30019	2	1416.64	-0.946723	32.6988	0
		Accession	Description	Score	Coverage	# Unique Peptides	# Peptides	# PSMs	# AAs	MW [kDa]	calc. pI
		P08238	Heat shock protein HSP 90-beta OS=Homo sapiens GN=HSP90AB1 PE=1 SV=4 - [HS90B_HUMAN]	1350.95	48.34	30	48	420	724	83.2121	5.03369
		P07900	Heat shock protein HSP 90-alpha OS=Homo sapiens GN=HSP90AA1 PE=1 SV=5 - [HS90A_HUMAN]	846.896	41.53	23	39	263	732	84.6067	5.021
	High	EGLELPEDEEEKKK	5	2	2		0	3.25902	3	1672.83	-0.298124	26.6122	2
		Accession	Description	Score	Coverage	# Unique Peptides	# Peptides	# PSMs	# AAs	MW [kDa]	calc. pI
		P08238	Heat shock protein HSP 90-beta OS=Homo sapiens GN=HSP90AB1 PE=1 SV=4 - [HS90B_HUMAN]	1350.95	48.34	30	48	420	724	83.2121	5.03369
		P07900	Heat shock protein HSP 90-alpha OS=Homo sapiens GN=HSP90AA1 PE=1 SV=5 - [HS90A_HUMAN]	846.896	41.53	23	39	263	732	84.6067	5.021
	High	LGIHEDSQNRK	2	1	1		0	3.21276	3	1296.66	-0.478669	13.7136	1
		Accession	Description	Score	Coverage	# Unique Peptides	# Peptides	# PSMs	# AAs	MW [kDa]	calc. pI
		P07900	Heat shock protein HSP 90-alpha OS=Homo sapiens GN=HSP90AA1 PE=1 SV=5 - [HS90A_HUMAN]	846.896	41.53	23	39	263	732	84.6067	5.021
	High	HFSVEGQLEFR	2	2	2		0	3.20519	2	1348.66	-0.0942122	38.056	0
		Accession	Description	Score	Coverage	# Unique Peptides	# Peptides	# PSMs	# AAs	MW [kDa]	calc. pI
		P08238	Heat shock protein HSP 90-beta OS=Homo sapiens GN=HSP90AB1 PE=1 SV=4 - [HS90B_HUMAN]	1350.95	48.34	30	48	420	724	83.2121	5.03369
		P07900	Heat shock protein HSP 90-alpha OS=Homo sapiens GN=HSP90AA1 PE=1 SV=5 - [HS90A_HUMAN]	846.896	41.53	23	39	263	732	84.6067	5.021
	High	LGIHEDSQNR	11	1	1		0	3.1287	2	1168.57	-0.59858	16.5582	0
		Accession	Description	Score	Coverage	# Unique Peptides	# Peptides	# PSMs	# AAs	MW [kDa]	calc. pI
		P07900	Heat shock protein HSP 90-alpha OS=Homo sapiens GN=HSP90AA1 PE=1 SV=5 - [HS90A_HUMAN]	846.896	41.53	23	39	263	732	84.6067	5.021
	High	HSQFIGYPITLFVEK	1	1	1		0	3.06108	3	1778.95	-0.638007	49.5905	0
		Accession	Description	Score	Coverage	# Unique Peptides	# Peptides	# PSMs	# AAs	MW [kDa]	calc. pI
		P07900	Heat shock protein HSP 90-alpha OS=Homo sapiens GN=HSP90AA1 PE=1 SV=5 - [HS90A_HUMAN]	846.896	41.53	23	39	263	732	84.6067	5.021
	High	AQALRDNSTmGYmAAK	2	1	1	M10(Oxidation); M13(Oxidation)	0	2.93923	3	1759.81	-0.69107	18.8314	1
		Accession	Description	Score	Coverage	# Unique Peptides	# Peptides	# PSMs	# AAs	MW [kDa]	calc. pI
		P07900	Heat shock protein HSP 90-alpha OS=Homo sapiens GN=HSP90AA1 PE=1 SV=5 - [HS90A_HUMAN]	846.896	41.53	23	39	263	732	84.6067	5.021
	High	TDTGEPmGR	4	1	1	M7(Oxidation)	0	2.85261	2	979.415	-0.157011	9.59506	0
		Accession	Description	Score	Coverage	# Unique Peptides	# Peptides	# PSMs	# AAs	MW [kDa]	calc. pI
		P07900	Heat shock protein HSP 90-alpha OS=Homo sapiens GN=HSP90AA1 PE=1 SV=5 - [HS90A_HUMAN]	846.896	41.53	23	39	263	732	84.6067	5.021
	High	EGLELPEDEEEKK	2	2	2		0	2.82219	3	1544.73	0.901564	29.4066	1
		Accession	Description	Score	Coverage	# Unique Peptides	# Peptides	# PSMs	# AAs	MW [kDa]	calc. pI
		P08238	Heat shock protein HSP 90-beta OS=Homo sapiens GN=HSP90AB1 PE=1 SV=4 - [HS90B_HUMAN]	1350.95	48.34	30	48	420	724	83.2121	5.03369
		P07900	Heat shock protein HSP 90-alpha OS=Homo sapiens GN=HSP90AA1 PE=1 SV=5 - [HS90A_HUMAN]	846.896	41.53	23	39	263	732	84.6067	5.021
	High	TKFENLcK	2	1	1	C7(Carbamidomethyl)	0	2.76064	2	1039.52	-0.508051	20.7409	1
		Accession	Description	Score	Coverage	# Unique Peptides	# Peptides	# PSMs	# AAs	MW [kDa]	calc. pI
		P07900	Heat shock protein HSP 90-alpha OS=Homo sapiens GN=HSP90AA1 PE=1 SV=5 - [HS90A_HUMAN]	846.896	41.53	23	39	263	732	84.6067	5.021
	High	DNSTmGYmAAK	2	1	1	M5(Oxidation); M8(Oxidation)	0	2.65437	2	1220.49	-0.921624	14.3643	0
		Accession	Description	Score	Coverage	# Unique Peptides	# Peptides	# PSMs	# AAs	MW [kDa]	calc. pI
		P07900	Heat shock protein HSP 90-alpha OS=Homo sapiens GN=HSP90AA1 PE=1 SV=5 - [HS90A_HUMAN]	846.896	41.53	23	39	263	732	84.6067	5.021
	High	YIDQEELNK	13	3	2		0	2.64752	2	1151.56	0.934611	24.3598	0
		Accession	Description	Score	Coverage	# Unique Peptides	# Peptides	# PSMs	# AAs	MW [kDa]	calc. pI
		P08238	Heat shock protein HSP 90-beta OS=Homo sapiens GN=HSP90AB1 PE=1 SV=4 - [HS90B_HUMAN]	1350.95	48.34	30	48	420	724	83.2121	5.03369
		P07900	Heat shock protein HSP 90-alpha OS=Homo sapiens GN=HSP90AA1 PE=1 SV=5 - [HS90A_HUMAN]	846.896	41.53	23	39	263	732	84.6067	5.021
	High	YESLTDPSK	6	3	2		0	2.37112	2	1039.49	-0.305165	22.3883	0
		Accession	Description	Score	Coverage	# Unique Peptides	# Peptides	# PSMs	# AAs	MW [kDa]	calc. pI
		P08238	Heat shock protein HSP 90-beta OS=Homo sapiens GN=HSP90AB1 PE=1 SV=4 - [HS90B_HUMAN]	1350.95	48.34	30	48	420	724	83.2121	5.03369
		P07900	Heat shock protein HSP 90-alpha OS=Homo sapiens GN=HSP90AA1 PE=1 SV=5 - [HS90A_HUMAN]	846.896	41.53	23	39	263	732	84.6067	5.021
	High	ImKDILEK	3	1	1	M2(Oxidation)	0	2.30427	2	1005.56	-1.18142	21.2389	1
		Accession	Description	Score	Coverage	# Unique Peptides	# Peptides	# PSMs	# AAs	MW [kDa]	calc. pI
		P07900	Heat shock protein HSP 90-alpha OS=Homo sapiens GN=HSP90AA1 PE=1 SV=5 - [HS90A_HUMAN]	846.896	41.53	23	39	263	732	84.6067	5.021
	High	IKEIVKK	2	1	1		0	2.27637	2	857.582	-0.231654	10.9223	2
		Accession	Description	Score	Coverage	# Unique Peptides	# Peptides	# PSMs	# AAs	MW [kDa]	calc. pI
		P07900	Heat shock protein HSP 90-alpha OS=Homo sapiens GN=HSP90AA1 PE=1 SV=5 - [HS90A_HUMAN]	846.896	41.53	23	39	263	732	84.6067	5.021
	High	LSELLR	12	2	2		0	2.18241	2	730.446	0.231571	28.9927	0
		Accession	Description	Score	Coverage	# Unique Peptides	# Peptides	# PSMs	# AAs	MW [kDa]	calc. pI
		P08238	Heat shock protein HSP 90-beta OS=Homo sapiens GN=HSP90AB1 PE=1 SV=4 - [HS90B_HUMAN]	1350.95	48.34	30	48	420	724	83.2121	5.03369
		P07900	Heat shock protein HSP 90-alpha OS=Homo sapiens GN=HSP90AA1 PE=1 SV=5 - [HS90A_HUMAN]	846.896	41.53	23	39	263	732	84.6067	5.021
	High	ALLFVPR	2	1	1		0	2.17035	2	815.513	-0.810708	40.9962	0
		Accession	Description	Score	Coverage	# Unique Peptides	# Peptides	# PSMs	# AAs	MW [kDa]	calc. pI
		P07900	Heat shock protein HSP 90-alpha OS=Homo sapiens GN=HSP90AA1 PE=1 SV=5 - [HS90A_HUMAN]	846.896	41.53	23	39	263	732	84.6067	5.021
	High	FYEQFSK	3	1	1		0	2.05187	2	948.445	-1.1876	28.3334	0
		Accession	Description	Score	Coverage	# Unique Peptides	# Peptides	# PSMs	# AAs	MW [kDa]	calc. pI
		P07900	Heat shock protein HSP 90-alpha OS=Homo sapiens GN=HSP90AA1 PE=1 SV=5 - [HS90A_HUMAN]	846.896	41.53	23	39	263	732	84.6067	5.021
	High	TLVSVTK	2	1	1		0	2.0447	2	747.46	-1.55701	22.0968	0
		Accession	Description	Score	Coverage	# Unique Peptides	# Peptides	# PSMs	# AAs	MW [kDa]	calc. pI
		P07900	Heat shock protein HSP 90-alpha OS=Homo sapiens GN=HSP90AA1 PE=1 SV=5 - [HS90A_HUMAN]	846.896	41.53	23	39	263	732	84.6067	5.021
	High	IKEIVK	1	1	1		0	2.00896	2	729.486	-1.69566	14.8348	1
		Accession	Description	Score	Coverage	# Unique Peptides	# Peptides	# PSMs	# AAs	MW [kDa]	calc. pI
		P07900	Heat shock protein HSP 90-alpha OS=Homo sapiens GN=HSP90AA1 PE=1 SV=5 - [HS90A_HUMAN]	846.896	41.53	23	39	263	732	84.6067	5.021
	High	FENLcK	1	3	2	C5(Carbamidomethyl)	0	2.00055	2	810.381	-0.638331	21.2294	0
		Accession	Description	Score	Coverage	# Unique Peptides	# Peptides	# PSMs	# AAs	MW [kDa]	calc. pI
		P08238	Heat shock protein HSP 90-beta OS=Homo sapiens GN=HSP90AB1 PE=1 SV=4 - [HS90B_HUMAN]	1350.95	48.34	30	48	420	724	83.2121	5.03369
		P07900	Heat shock protein HSP 90-alpha OS=Homo sapiens GN=HSP90AA1 PE=1 SV=5 - [HS90A_HUMAN]	846.896	41.53	23	39	263	732	84.6067	5.021
P78527	DNA-dependent protein kinase catalytic subunit OS=Homo sapiens GN=PRKDC PE=1 SV=3 - [PRKDC_HUMAN]	209.951	9.67	1	37	79	4128	468.788	7.12256
	A3	Sequence	# PSMs	# Proteins	# Protein Groups	Modifications	ΔCn	XCorr	Charge	MH+ [Da]	ΔM [ppm]	RT [min]	# Missed Cleavages
	High	VSQGSKDPAEGDGAQPEETPR	9	1	1		0	7.04184	3	2154.99	0.307381	18.3802	1
		Accession	Description	Score	Coverage	# Unique Peptides	# Peptides	# PSMs	# AAs	MW [kDa]	calc. pI
		Q14697	Neutral alpha-glucosidase AB OS=Homo sapiens GN=GANAB PE=1 SV=3 - [GANAB_HUMAN]	768.918	30.93	32	32	239	944	106.807	6.13818
	High	VSQGSKDPAEGDGAQPEETPRDGDKPEETQGK	5	1	1		0	6.48162	4	3339.51	-3.44397	17.9269	2
		Accession	Description	Score	Coverage	# Unique Peptides	# Peptides	# PSMs	# AAs	MW [kDa]	calc. pI
		Q14697	Neutral alpha-glucosidase AB OS=Homo sapiens GN=GANAB PE=1 SV=3 - [GANAB_HUMAN]	768.918	30.93	32	32	239	944	106.807	6.13818
	High	LSVSGRDENSVELTmAEGPYK	6	1	1	M15(Oxidation)	0	5.59686	3	2298.1	2.13638	32.854	1
		Accession	Description	Score	Coverage	# Unique Peptides	# Peptides	# PSMs	# AAs	MW [kDa]	calc. pI
		Q14697	Neutral alpha-glucosidase AB OS=Homo sapiens GN=GANAB PE=1 SV=3 - [GANAB_HUMAN]	768.918	30.93	32	32	239	944	106.807	6.13818
	High	mmDYLQGSGETPQTDVR	9	1	1	M1(Oxidation); M2(Oxidation)	0	5.49087	2	1959.84	0.234578	29.4771	0
		Accession	Description	Score	Coverage	# Unique Peptides	# Peptides	# PSMs	# AAs	MW [kDa]	calc. pI
		Q14697	Neutral alpha-glucosidase AB OS=Homo sapiens GN=GANAB PE=1 SV=3 - [GANAB_HUMAN]	768.918	30.93	32	32	239	944	106.807	6.13818
	High	VVIIGAGKPAAVVLQTK	24	1	1		0	5.13607	2	1664.05	4.42749	37.2018	0
		Accession	Description	Score	Coverage	# Unique Peptides	# Peptides	# PSMs	# AAs	MW [kDa]	calc. pI
		Q14697	Neutral alpha-glucosidase AB OS=Homo sapiens GN=GANAB PE=1 SV=3 - [GANAB_HUMAN]	768.918	30.93	32	32	239	944	106.807	6.13818
	High	LSFQHDPETSVLVLR	8	1	1		0	4.14693	3	1740.93	3.66414	42.3397	0
		Accession	Description	Score	Coverage	# Unique Peptides	# Peptides	# PSMs	# AAs	MW [kDa]	calc. pI
		Q14697	Neutral alpha-glucosidase AB OS=Homo sapiens GN=GANAB PE=1 SV=3 - [GANAB_HUMAN]	768.918	30.93	32	32	239	944	106.807	6.13818
	High	SIRPGLSPYR	28	1	1		0	4.07021	3	1145.65	4.18299	25.6075	0
		Accession	Description	Score	Coverage	# Unique Peptides	# Peptides	# PSMs	# AAs	MW [kDa]	calc. pI
		Q14697	Neutral alpha-glucosidase AB OS=Homo sapiens GN=GANAB PE=1 SV=3 - [GANAB_HUMAN]	768.918	30.93	32	32	239	944	106.807	6.13818
	High	DENSVELTmAEGPYK	2	1	1	M9(Oxidation)	0	3.92452	2	1698.75	-2.54635	31.5814	0
		Accession	Description	Score	Coverage	# Unique Peptides	# Peptides	# PSMs	# AAs	MW [kDa]	calc. pI
		Q14697	Neutral alpha-glucosidase AB OS=Homo sapiens GN=GANAB PE=1 SV=3 - [GANAB_HUMAN]	768.918	30.93	32	32	239	944	106.807	6.13818
	High	ALLDSLQLGPDSLTVHLIHEVTK	1	1	1		0	3.92244	4	2499.39	4.8493	49.2986	0
		Accession	Description	Score	Coverage	# Unique Peptides	# Peptides	# PSMs	# AAs	MW [kDa]	calc. pI
		Q14697	Neutral alpha-glucosidase AB OS=Homo sapiens GN=GANAB PE=1 SV=3 - [GANAB_HUMAN]	768.918	30.93	32	32	239	944	106.807	6.13818
	High	TcEESSFcKR	5	1	1	C2(Carbamidomethyl); C8(Carbamidomethyl)	0	3.80527	3	1303.54	0.0880555	16.7596	1
		Accession	Description	Score	Coverage	# Unique Peptides	# Peptides	# PSMs	# AAs	MW [kDa]	calc. pI
		Q14697	Neutral alpha-glucosidase AB OS=Homo sapiens GN=GANAB PE=1 SV=3 - [GANAB_HUMAN]	768.918	30.93	32	32	239	944	106.807	6.13818
	High	YRVPDVLVADPPIAR	10	1	1		0	3.63972	3	1680.95	4.51442	41.3514	1
		Accession	Description	Score	Coverage	# Unique Peptides	# Peptides	# PSMs	# AAs	MW [kDa]	calc. pI
		Q14697	Neutral alpha-glucosidase AB OS=Homo sapiens GN=GANAB PE=1 SV=3 - [GANAB_HUMAN]	768.918	30.93	32	32	239	944	106.807	6.13818
	High	LKVTEGGEPYR	15	1	1		0	3.51701	3	1248.66	-1.02847	23.7764	1
		Accession	Description	Score	Coverage	# Unique Peptides	# Peptides	# PSMs	# AAs	MW [kDa]	calc. pI
		Q14697	Neutral alpha-glucosidase AB OS=Homo sapiens GN=GANAB PE=1 SV=3 - [GANAB_HUMAN]	768.918	30.93	32	32	239	944	106.807	6.13818
	High	VLLVLELQGLQK	2	1	1		0	3.40976	2	1352.86	3.79903	49.1039	0
		Accession	Description	Score	Coverage	# Unique Peptides	# Peptides	# PSMs	# AAs	MW [kDa]	calc. pI
		Q14697	Neutral alpha-glucosidase AB OS=Homo sapiens GN=GANAB PE=1 SV=3 - [GANAB_HUMAN]	768.918	30.93	32	32	239	944	106.807	6.13818
	High	KLVAIVDPHIK	4	1	1		0	3.31079	3	1232.78	4.21271	31.1086	1
		Accession	Description	Score	Coverage	# Unique Peptides	# Peptides	# PSMs	# AAs	MW [kDa]	calc. pI
		Q14697	Neutral alpha-glucosidase AB OS=Homo sapiens GN=GANAB PE=1 SV=3 - [GANAB_HUMAN]	768.918	30.93	32	32	239	944	106.807	6.13818
	High	VPDVLVADPPIAR	2	1	1		0	3.27133	2	1361.79	5.501	39.8569	0
		Accession	Description	Score	Coverage	# Unique Peptides	# Peptides	# PSMs	# AAs	MW [kDa]	calc. pI
		Q14697	Neutral alpha-glucosidase AB OS=Homo sapiens GN=GANAB PE=1 SV=3 - [GANAB_HUMAN]	768.918	30.93	32	32	239	944	106.807	6.13818
	High	TcEESSFcK	1	1	1	C2(Carbamidomethyl); C8(Carbamidomethyl)	0	3.01964	2	1147.44	-0.726024	18.804	0
		Accession	Description	Score	Coverage	# Unique Peptides	# Peptides	# PSMs	# AAs	MW [kDa]	calc. pI
		Q14697	Neutral alpha-glucosidase AB OS=Homo sapiens GN=GANAB PE=1 SV=3 - [GANAB_HUMAN]	768.918	30.93	32	32	239	944	106.807	6.13818
	High	VDSGYRVHEELR	2	1	1		0	2.97844	3	1459.74	4.31639	22.1067	1
		Accession	Description	Score	Coverage	# Unique Peptides	# Peptides	# PSMs	# AAs	MW [kDa]	calc. pI
		Q14697	Neutral alpha-glucosidase AB OS=Homo sapiens GN=GANAB PE=1 SV=3 - [GANAB_HUMAN]	768.918	30.93	32	32	239	944	106.807	6.13818
	High	FRIDELEPR	7	1	1		0	2.93406	3	1174.63	4.12569	36.8718	1
		Accession	Description	Score	Coverage	# Unique Peptides	# Peptides	# PSMs	# AAs	MW [kDa]	calc. pI
		Q14697	Neutral alpha-glucosidase AB OS=Homo sapiens GN=GANAB PE=1 SV=3 - [GANAB_HUMAN]	768.918	30.93	32	32	239	944	106.807	6.13818
	High	SGGmERPFVLAR	9	1	1	M4(Oxidation)	0	2.76379	3	1335.68	-0.338419	30.4855	0
		Accession	Description	Score	Coverage	# Unique Peptides	# Peptides	# PSMs	# AAs	MW [kDa]	calc. pI
		Q14697	Neutral alpha-glucosidase AB OS=Homo sapiens GN=GANAB PE=1 SV=3 - [GANAB_HUMAN]	768.918	30.93	32	32	239	944	106.807	6.13818
	High	NPEPELLVR	9	1	1		0	2.67076	2	1066.59	4.66204	34.0258	0
		Accession	Description	Score	Coverage	# Unique Peptides	# Peptides	# PSMs	# AAs	MW [kDa]	calc. pI
		Q14697	Neutral alpha-glucosidase AB OS=Homo sapiens GN=GANAB PE=1 SV=3 - [GANAB_HUMAN]	768.918	30.93	32	32	239	944	106.807	6.13818
	High	GLLEFEHQR	11	1	1		0	2.6554	2	1128.58	4.28763	32.9636	0
		Accession	Description	Score	Coverage	# Unique Peptides	# Peptides	# PSMs	# AAs	MW [kDa]	calc. pI
		Q14697	Neutral alpha-glucosidase AB OS=Homo sapiens GN=GANAB PE=1 SV=3 - [GANAB_HUMAN]	768.918	30.93	32	32	239	944	106.807	6.13818
	High	VTEGGEPYR	9	1	1		0	2.65517	2	1007.48	4.24504	17.2924	0
		Accession	Description	Score	Coverage	# Unique Peptides	# Peptides	# PSMs	# AAs	MW [kDa]	calc. pI
		Q14697	Neutral alpha-glucosidase AB OS=Homo sapiens GN=GANAB PE=1 SV=3 - [GANAB_HUMAN]	768.918	30.93	32	32	239	944	106.807	6.13818
	High	AHAHLDTGRR	3	1	1		0	2.64167	3	1133.6	3.61448	9.14212	1
		Accession	Description	Score	Coverage	# Unique Peptides	# Peptides	# PSMs	# AAs	MW [kDa]	calc. pI
		Q14697	Neutral alpha-glucosidase AB OS=Homo sapiens GN=GANAB PE=1 SV=3 - [GANAB_HUMAN]	768.918	30.93	32	32	239	944	106.807	6.13818
	High	LVAIVDPHIK	12	1	1		0	2.51357	2	1104.68	0.0439978	34.0356	0
		Accession	Description	Score	Coverage	# Unique Peptides	# Peptides	# PSMs	# AAs	MW [kDa]	calc. pI
		Q14697	Neutral alpha-glucosidase AB OS=Homo sapiens GN=GANAB PE=1 SV=3 - [GANAB_HUMAN]	768.918	30.93	32	32	239	944	106.807	6.13818
	High	AHAHLDTGR	1	1	1		0	2.49258	2	977.495	3.75277	9.39251	0
		Accession	Description	Score	Coverage	# Unique Peptides	# Peptides	# PSMs	# AAs	MW [kDa]	calc. pI
		Q14697	Neutral alpha-glucosidase AB OS=Homo sapiens GN=GANAB PE=1 SV=3 - [GANAB_HUMAN]	768.918	30.93	32	32	239	944	106.807	6.13818
	High	LDLLEDR	12	1	1		0	2.38842	2	873.468	0.381058	35.2644	0
		Accession	Description	Score	Coverage	# Unique Peptides	# Peptides	# PSMs	# AAs	MW [kDa]	calc. pI
		Q14697	Neutral alpha-glucosidase AB OS=Homo sapiens GN=GANAB PE=1 SV=3 - [GANAB_HUMAN]	768.918	30.93	32	32	239	944	106.807	6.13818
	High	IDELEPR	5	1	1		0	2.31178	2	871.451	-0.780027	23.4352	0
		Accession	Description	Score	Coverage	# Unique Peptides	# Peptides	# PSMs	# AAs	MW [kDa]	calc. pI
		Q14697	Neutral alpha-glucosidase AB OS=Homo sapiens GN=GANAB PE=1 SV=3 - [GANAB_HUMAN]	768.918	30.93	32	32	239	944	106.807	6.13818
	High	SLLLSVNAR	18	1	1		0	2.25818	2	972.583	-0.224806	36.9497	0
		Accession	Description	Score	Coverage	# Unique Peptides	# Peptides	# PSMs	# AAs	MW [kDa]	calc. pI
		Q14697	Neutral alpha-glucosidase AB OS=Homo sapiens GN=GANAB PE=1 SV=3 - [GANAB_HUMAN]	768.918	30.93	32	32	239	944	106.807	6.13818
	High	AFFAGSQR	2	1	1		0	2.05042	2	883.442	0.0735426	27.0828	0
		Accession	Description	Score	Coverage	# Unique Peptides	# Peptides	# PSMs	# AAs	MW [kDa]	calc. pI
		Q14697	Neutral alpha-glucosidase AB OS=Homo sapiens GN=GANAB PE=1 SV=3 - [GANAB_HUMAN]	768.918	30.93	32	32	239	944	106.807	6.13818
	High	GGTIVPR	4	1	1		0	1.99738	2	699.418	4.10323	18.3949	0
		Accession	Description	Score	Coverage	# Unique Peptides	# Peptides	# PSMs	# AAs	MW [kDa]	calc. pI
		Q14697	Neutral alpha-glucosidase AB OS=Homo sapiens GN=GANAB PE=1 SV=3 - [GANAB_HUMAN]	768.918	30.93	32	32	239	944	106.807	6.13818
	High	VHEELR	3	1	1		0	1.99134	2	782.414	-2.40084	12.6023	0
		Accession	Description	Score	Coverage	# Unique Peptides	# Peptides	# PSMs	# AAs	MW [kDa]	calc. pI
		Q14697	Neutral alpha-glucosidase AB OS=Homo sapiens GN=GANAB PE=1 SV=3 - [GANAB_HUMAN]	768.918	30.93	32	32	239	944	106.807	6.13818
	High	QEFLLR	1	1	1		0	1.91259	2	805.46	3.49981	34.3497	0
		Accession	Description	Score	Coverage	# Unique Peptides	# Peptides	# PSMs	# AAs	MW [kDa]	calc. pI
		Q14697	Neutral alpha-glucosidase AB OS=Homo sapiens GN=GANAB PE=1 SV=3 - [GANAB_HUMAN]	768.918	30.93	32	32	239	944	106.807	6.13818
	A3	Sequence	# PSMs	# Proteins	# Protein Groups	Modifications	ΔCn	XCorr	Charge	MH+ [Da]	ΔM [ppm]	RT [min]	# Missed Cleavages
	High	KVVGDVAYDEAKER	3	1	1		0	5.45909	3	1578.82	4.36762	21.9975	2
		Accession	Description	Score	Coverage	# Unique Peptides	# Peptides	# PSMs	# AAs	MW [kDa]	calc. pI
		P11586	C-1-tetrahydrofolate synthase, cytoplasmic OS=Homo sapiens GN=MTHFD1 PE=1 SV=3 - [C1TC_HUMAN]	665.669	42.78	38	40	220	935	101.495	7.29834
	High	KGEPVSAEDLGVSGALTVLmK	2	1	1	M20(Oxidation)	0	5.44582	3	2117.12	3.26935	45.1614	1
		Accession	Description	Score	Coverage	# Unique Peptides	# Peptides	# PSMs	# AAs	MW [kDa]	calc. pI
		P11586	C-1-tetrahydrofolate synthase, cytoplasmic OS=Homo sapiens GN=MTHFD1 PE=1 SV=3 - [C1TC_HUMAN]	665.669	42.78	38	40	220	935	101.495	7.29834
	High	LVGPEGFVVTEAGFGADIGmEK	2	1	1	M20(Oxidation)	0	5.12084	3	2239.11	4.76701	48.4669	0
		Accession	Description	Score	Coverage	# Unique Peptides	# Peptides	# PSMs	# AAs	MW [kDa]	calc. pI
		P11586	C-1-tetrahydrofolate synthase, cytoplasmic OS=Homo sapiens GN=MTHFD1 PE=1 SV=3 - [C1TC_HUMAN]	665.669	42.78	38	40	220	935	101.495	7.29834
	High	LGIEKTDPTTLTDEEINR	5	1	1		0	4.74008	3	2045.04	-0.463946	34.7962	1
		Accession	Description	Score	Coverage	# Unique Peptides	# Peptides	# PSMs	# AAs	MW [kDa]	calc. pI
		P11586	C-1-tetrahydrofolate synthase, cytoplasmic OS=Homo sapiens GN=MTHFD1 PE=1 SV=3 - [C1TC_HUMAN]	665.669	42.78	38	40	220	935	101.495	7.29834
	High	THLSLSHNPEQK	2	1	1		0	4.45913	3	1390.71	3.84722	18.3312	0
		Accession	Description	Score	Coverage	# Unique Peptides	# Peptides	# PSMs	# AAs	MW [kDa]	calc. pI
		P11586	C-1-tetrahydrofolate synthase, cytoplasmic OS=Homo sapiens GN=MTHFD1 PE=1 SV=3 - [C1TC_HUMAN]	665.669	42.78	38	40	220	935	101.495	7.29834
	High	YVVVTGITPTPLGEGK	7	1	1		0	4.32713	2	1630.91	0.197318	40.7604	0
		Accession	Description	Score	Coverage	# Unique Peptides	# Peptides	# PSMs	# AAs	MW [kDa]	calc. pI
		P11586	C-1-tetrahydrofolate synthase, cytoplasmic OS=Homo sapiens GN=MTHFD1 PE=1 SV=3 - [C1TC_HUMAN]	665.669	42.78	38	40	220	935	101.495	7.29834
	High	VVGDVAYDEAKER	13	1	1		0	4.28848	3	1450.72	-0.0644813	24.7558	1
		Accession	Description	Score	Coverage	# Unique Peptides	# Peptides	# PSMs	# AAs	MW [kDa]	calc. pI
		P11586	C-1-tetrahydrofolate synthase, cytoplasmic OS=Homo sapiens GN=MTHFD1 PE=1 SV=3 - [C1TC_HUMAN]	665.669	42.78	38	40	220	935	101.495	7.29834
	High	AAQAPSSFQLLYDLK	3	1	1		0	3.9677	2	1651.88	4.43682	48.2886	0
		Accession	Description	Score	Coverage	# Unique Peptides	# Peptides	# PSMs	# AAs	MW [kDa]	calc. pI
		P11586	C-1-tetrahydrofolate synthase, cytoplasmic OS=Homo sapiens GN=MTHFD1 PE=1 SV=3 - [C1TC_HUMAN]	665.669	42.78	38	40	220	935	101.495	7.29834
	High	IFHELTQTDK	13	1	1		0	3.96363	3	1231.64	4.11903	24.5721	0
		Accession	Description	Score	Coverage	# Unique Peptides	# Peptides	# PSMs	# AAs	MW [kDa]	calc. pI
		P11586	C-1-tetrahydrofolate synthase, cytoplasmic OS=Homo sapiens GN=MTHFD1 PE=1 SV=3 - [C1TC_HUMAN]	665.669	42.78	38	40	220	935	101.495	7.29834
	High	TDTESELDLISR	9	1	1		0	3.93757	2	1378.67	-1.39199	37.7831	0
		Accession	Description	Score	Coverage	# Unique Peptides	# Peptides	# PSMs	# AAs	MW [kDa]	calc. pI
		P11586	C-1-tetrahydrofolate synthase, cytoplasmic OS=Homo sapiens GN=MTHFD1 PE=1 SV=3 - [C1TC_HUMAN]	665.669	42.78	38	40	220	935	101.495	7.29834
	High	IYGADDIELLPEAQHK	3	1	1		0	3.89727	3	1811.93	4.19536	40.4882	0
		Accession	Description	Score	Coverage	# Unique Peptides	# Peptides	# PSMs	# AAs	MW [kDa]	calc. pI
		P11586	C-1-tetrahydrofolate synthase, cytoplasmic OS=Homo sapiens GN=MTHFD1 PE=1 SV=3 - [C1TC_HUMAN]	665.669	42.78	38	40	220	935	101.495	7.29834
	High	mHGGGPTVTAGLPLPK	8	1	1	M1(Oxidation)	0	3.86082	3	1548.83	3.84924	34.2285	0
		Accession	Description	Score	Coverage	# Unique Peptides	# Peptides	# PSMs	# AAs	MW [kDa]	calc. pI
		P11586	C-1-tetrahydrofolate synthase, cytoplasmic OS=Homo sapiens GN=MTHFD1 PE=1 SV=3 - [C1TC_HUMAN]	665.669	42.78	38	40	220	935	101.495	7.29834
	High	KITIGQAPTEK	13	1	1		0	3.78554	2	1185.68	-0.769492	22.6095	1
		Accession	Description	Score	Coverage	# Unique Peptides	# Peptides	# PSMs	# AAs	MW [kDa]	calc. pI
		P11586	C-1-tetrahydrofolate synthase, cytoplasmic OS=Homo sapiens GN=MTHFD1 PE=1 SV=3 - [C1TC_HUMAN]	665.669	42.78	38	40	220	935	101.495	7.29834
	High	AYIQENLELVEK	8	1	1		0	3.6952	2	1448.77	3.81914	38.6192	0
		Accession	Description	Score	Coverage	# Unique Peptides	# Peptides	# PSMs	# AAs	MW [kDa]	calc. pI
		P11586	C-1-tetrahydrofolate synthase, cytoplasmic OS=Homo sapiens GN=MTHFD1 PE=1 SV=3 - [C1TC_HUMAN]	665.669	42.78	38	40	220	935	101.495	7.29834
	High	TDPTTLTDEEINR	10	1	1		0	3.6331	2	1504.71	-0.195006	30.3197	0
		Accession	Description	Score	Coverage	# Unique Peptides	# Peptides	# PSMs	# AAs	MW [kDa]	calc. pI
		P11586	C-1-tetrahydrofolate synthase, cytoplasmic OS=Homo sapiens GN=MTHFD1 PE=1 SV=3 - [C1TC_HUMAN]	665.669	42.78	38	40	220	935	101.495	7.29834
	High	EIGLLSEEVELYGETK	3	1	1		0	3.53624	2	1808.92	0.106293	48.2533	0
		Accession	Description	Score	Coverage	# Unique Peptides	# Peptides	# PSMs	# AAs	MW [kDa]	calc. pI
		P11586	C-1-tetrahydrofolate synthase, cytoplasmic OS=Homo sapiens GN=MTHFD1 PE=1 SV=3 - [C1TC_HUMAN]	665.669	42.78	38	40	220	935	101.495	7.29834
	High	GALALAQAVQR	11	1	1		0	3.53544	2	1097.64	0.328554	34.8906	0
		Accession	Description	Score	Coverage	# Unique Peptides	# Peptides	# PSMs	# AAs	MW [kDa]	calc. pI
		P11586	C-1-tetrahydrofolate synthase, cytoplasmic OS=Homo sapiens GN=MTHFD1 PE=1 SV=3 - [C1TC_HUMAN]	665.669	42.78	38	40	220	935	101.495	7.29834
	High	LKAAEEIGIK	3	1	1		0	3.45474	3	1071.64	3.78934	26.6357	1
		Accession	Description	Score	Coverage	# Unique Peptides	# Peptides	# PSMs	# AAs	MW [kDa]	calc. pI
		P11586	C-1-tetrahydrofolate synthase, cytoplasmic OS=Homo sapiens GN=MTHFD1 PE=1 SV=3 - [C1TC_HUMAN]	665.669	42.78	38	40	220	935	101.495	7.29834
	High	mFGIPVVVAVNAFK	3	1	1	M1(Oxidation)	0	3.25803	2	1507.84	4.08089	49.5403	0
		Accession	Description	Score	Coverage	# Unique Peptides	# Peptides	# PSMs	# AAs	MW [kDa]	calc. pI
		P11586	C-1-tetrahydrofolate synthase, cytoplasmic OS=Homo sapiens GN=MTHFD1 PE=1 SV=3 - [C1TC_HUMAN]	665.669	42.78	38	40	220	935	101.495	7.29834
	High	TPVPSDIDISR	13	1	1		0	3.15031	2	1199.63	2.28473	31.8183	0
		Accession	Description	Score	Coverage	# Unique Peptides	# Peptides	# PSMs	# AAs	MW [kDa]	calc. pI
		P11586	C-1-tetrahydrofolate synthase, cytoplasmic OS=Homo sapiens GN=MTHFD1 PE=1 SV=3 - [C1TC_HUMAN]	665.669	42.78	38	40	220	935	101.495	7.29834
	High	GDLNDcFIPcTPK	1	1	1	C6(Carbamidomethyl); C10(Carbamidomethyl)	0	3.08384	2	1536.68	-0.49146	37.9938	0
		Accession	Description	Score	Coverage	# Unique Peptides	# Peptides	# PSMs	# AAs	MW [kDa]	calc. pI
		P11586	C-1-tetrahydrofolate synthase, cytoplasmic OS=Homo sapiens GN=MTHFD1 PE=1 SV=3 - [C1TC_HUMAN]	665.669	42.78	38	40	220	935	101.495	7.29834
	High	DVDGLTSINAGR	2	1	1		0	3.0408	2	1217.61	-1.71512	31.6262	0
		Accession	Description	Score	Coverage	# Unique Peptides	# Peptides	# PSMs	# AAs	MW [kDa]	calc. pI
		P11586	C-1-tetrahydrofolate synthase, cytoplasmic OS=Homo sapiens GN=MTHFD1 PE=1 SV=3 - [C1TC_HUMAN]	665.669	42.78	38	40	220	935	101.495	7.29834
	High	VVGDVAYDEAK	5	1	1		0	3.03755	2	1165.57	1.19895	24.9901	0
		Accession	Description	Score	Coverage	# Unique Peptides	# Peptides	# PSMs	# AAs	MW [kDa]	calc. pI
		P11586	C-1-tetrahydrofolate synthase, cytoplasmic OS=Homo sapiens GN=MTHFD1 PE=1 SV=3 - [C1TC_HUMAN]	665.669	42.78	38	40	220	935	101.495	7.29834
	High	EHGAFDAVK	6	1	1		0	2.8897	2	973.474	-0.270125	20.5929	0
		Accession	Description	Score	Coverage	# Unique Peptides	# Peptides	# PSMs	# AAs	MW [kDa]	calc. pI
		P11586	C-1-tetrahydrofolate synthase, cytoplasmic OS=Homo sapiens GN=MTHFD1 PE=1 SV=3 - [C1TC_HUMAN]	665.669	42.78	38	40	220	935	101.495	7.29834
	High	VLLSALER	10	1	1		0	2.74797	2	900.555	4.03966	36.9036	0
		Accession	Description	Score	Coverage	# Unique Peptides	# Peptides	# PSMs	# AAs	MW [kDa]	calc. pI
		P11586	C-1-tetrahydrofolate synthase, cytoplasmic OS=Homo sapiens GN=MTHFD1 PE=1 SV=3 - [C1TC_HUMAN]	665.669	42.78	38	40	220	935	101.495	7.29834
	High	KVVGDVAYDEAK	1	1	1		0	2.7467	2	1293.67	3.34541	21.9154	1
		Accession	Description	Score	Coverage	# Unique Peptides	# Peptides	# PSMs	# AAs	MW [kDa]	calc. pI
		P11586	C-1-tetrahydrofolate synthase, cytoplasmic OS=Homo sapiens GN=MTHFD1 PE=1 SV=3 - [C1TC_HUMAN]	665.669	42.78	38	40	220	935	101.495	7.29834
	High	LAILQVGNR	2	1	1		0	2.74281	2	983.603	2.94363	36.0009	0
		Accession	Description	Score	Coverage	# Unique Peptides	# Peptides	# PSMs	# AAs	MW [kDa]	calc. pI
		P11586	C-1-tetrahydrofolate synthase, cytoplasmic OS=Homo sapiens GN=MTHFD1 PE=1 SV=3 - [C1TC_HUMAN]	665.669	42.78	38	40	220	935	101.495	7.29834
	High	RFSDIQIR	2	1	1		0	2.70317	2	1034.58	4.42852	28.7692	1
		Accession	Description	Score	Coverage	# Unique Peptides	# Peptides	# PSMs	# AAs	MW [kDa]	calc. pI
		P11586	C-1-tetrahydrofolate synthase, cytoplasmic OS=Homo sapiens GN=MTHFD1 PE=1 SV=3 - [C1TC_HUMAN]	665.669	42.78	38	40	220	935	101.495	7.29834
	High	ITIGQAPTEK	6	1	1		0	2.66245	2	1057.59	5.36947	24.6447	0
		Accession	Description	Score	Coverage	# Unique Peptides	# Peptides	# PSMs	# AAs	MW [kDa]	calc. pI
		P11586	C-1-tetrahydrofolate synthase, cytoplasmic OS=Homo sapiens GN=MTHFD1 PE=1 SV=3 - [C1TC_HUMAN]	665.669	42.78	38	40	220	935	101.495	7.29834
	High	QPSQGPTFGIK	11	1	1		0	2.64443	2	1159.62	4.73016	30.0696	0
		Accession	Description	Score	Coverage	# Unique Peptides	# Peptides	# PSMs	# AAs	MW [kDa]	calc. pI
		P11586	C-1-tetrahydrofolate synthase, cytoplasmic OS=Homo sapiens GN=MTHFD1 PE=1 SV=3 - [C1TC_HUMAN]	665.669	42.78	38	40	220	935	101.495	7.29834
	High	LKNQVTQLK	4	1	1		0	2.5996	2	1071.65	-0.422127	19.1314	1
		Accession	Description	Score	Coverage	# Unique Peptides	# Peptides	# PSMs	# AAs	MW [kDa]	calc. pI
		P11586	C-1-tetrahydrofolate synthase, cytoplasmic OS=Homo sapiens GN=MTHFD1 PE=1 SV=3 - [C1TC_HUMAN]	665.669	42.78	38	40	220	935	101.495	7.29834
	High	GVPTGFILPIR	6	1	1		0	2.48759	2	1169.71	4.78161	47.9783	0
		Accession	Description	Score	Coverage	# Unique Peptides	# Peptides	# PSMs	# AAs	MW [kDa]	calc. pI
		P11586	C-1-tetrahydrofolate synthase, cytoplasmic OS=Homo sapiens GN=MTHFD1 PE=1 SV=3 - [C1TC_HUMAN]	665.669	42.78	38	40	220	935	101.495	7.29834
	High	HAVVVGR	5	1	1		0	2.35326	2	737.44	-2.2663	12.5979	0
		Accession	Description	Score	Coverage	# Unique Peptides	# Peptides	# PSMs	# AAs	MW [kDa]	calc. pI
		P11586	C-1-tetrahydrofolate synthase, cytoplasmic OS=Homo sapiens GN=MTHFD1 PE=1 SV=3 - [C1TC_HUMAN]	665.669	42.78	38	40	220	935	101.495	7.29834
	High	TTTESEVmK	5	1	1	M8(Oxidation)	0	2.24445	2	1041.48	4.15991	11.3474	0
		Accession	Description	Score	Coverage	# Unique Peptides	# Peptides	# PSMs	# AAs	MW [kDa]	calc. pI
		P11586	C-1-tetrahydrofolate synthase, cytoplasmic OS=Homo sapiens GN=MTHFD1 PE=1 SV=3 - [C1TC_HUMAN]	665.669	42.78	38	40	220	935	101.495	7.29834
	High	ETGVPIAGR	4	1	1		0	2.18395	2	899.498	4.1315	21.8613	0
		Accession	Description	Score	Coverage	# Unique Peptides	# Peptides	# PSMs	# AAs	MW [kDa]	calc. pI
		P11586	C-1-tetrahydrofolate synthase, cytoplasmic OS=Homo sapiens GN=MTHFD1 PE=1 SV=3 - [C1TC_HUMAN]	665.669	42.78	38	40	220	935	101.495	7.29834
	High	FSDIQIR	11	1	1		0	2.15102	2	878.473	0.126162	31.0893	0
		Accession	Description	Score	Coverage	# Unique Peptides	# Peptides	# PSMs	# AAs	MW [kDa]	calc. pI
		P11586	C-1-tetrahydrofolate synthase, cytoplasmic OS=Homo sapiens GN=MTHFD1 PE=1 SV=3 - [C1TC_HUMAN]	665.669	42.78	38	40	220	935	101.495	7.29834
	High	LPVEDKIR	2	1	1		0	1.97996	2	969.577	4.71117	23.3276	1
		Accession	Description	Score	Coverage	# Unique Peptides	# Peptides	# PSMs	# AAs	MW [kDa]	calc. pI
		P11586	C-1-tetrahydrofolate synthase, cytoplasmic OS=Homo sapiens GN=MTHFD1 PE=1 SV=3 - [C1TC_HUMAN]	665.669	42.78	38	40	220	935	101.495	7.29834
	High	VLDTNDR	1	2	2		0	1.94238	2	832.415	-1.41734	14.0586	0
		Accession	Description	Score	Coverage	# Unique Peptides	# Peptides	# PSMs	# AAs	MW [kDa]	calc. pI
		P11586	C-1-tetrahydrofolate synthase, cytoplasmic OS=Homo sapiens GN=MTHFD1 PE=1 SV=3 - [C1TC_HUMAN]	665.669	42.78	38	40	220	935	101.495	7.29834
		Q6UB35	Monofunctional C1-tetrahydrofolate synthase, mitochondrial OS=Homo sapiens GN=MTHFD1L PE=1 SV=1 - [C1TM_HUMAN]	44.8297	12.58	10	12	18	978	105.724	8.06006
	High	DDSNLYINVK	1	1	1		0	1.94216	2	1180.58	-0.277198	33.4478	0
		Accession	Description	Score	Coverage	# Unique Peptides	# Peptides	# PSMs	# AAs	MW [kDa]	calc. pI
		P11586	C-1-tetrahydrofolate synthase, cytoplasmic OS=Homo sapiens GN=MTHFD1 PE=1 SV=3 - [C1TC_HUMAN]	665.669	42.78	38	40	220	935	101.495	7.29834
	High	VLDTNDRFLR	1	2	2		0	1.92037	2	1248.68	4.52255	30.5066	1
		Accession	Description	Score	Coverage	# Unique Peptides	# Peptides	# PSMs	# AAs	MW [kDa]	calc. pI
		P11586	C-1-tetrahydrofolate synthase, cytoplasmic OS=Homo sapiens GN=MTHFD1 PE=1 SV=3 - [C1TC_HUMAN]	665.669	42.78	38	40	220	935	101.495	7.29834
		Q6UB35	Monofunctional C1-tetrahydrofolate synthase, mitochondrial OS=Homo sapiens GN=MTHFD1L PE=1 SV=1 - [C1TM_HUMAN]	44.8297	12.58	10	12	18	978	105.724	8.06006
P41252	Isoleucine--tRNA ligase, cytoplasmic OS=Homo sapiens GN=IARS PE=1 SV=2 - [SYIC_HUMAN]	377.083	25.2	1	35	135	1262	144.406	6.15088
	A3	Sequence	# PSMs	# Proteins	# Protein Groups	Modifications	ΔCn	XCorr	Charge	MH+ [Da]	ΔM [ppm]	RT [min]	# Missed Cleavages
	High	VETGVLKPGmVVTFAPVNVTTEVK	6	2	1	M10(Oxidation)	0	6.29566	3	2531.39	2.74323	43.5946	0
		Accession	Description	Score	Coverage	# Unique Peptides	# Peptides	# PSMs	# AAs	MW [kDa]	calc. pI
		P68104	Elongation factor 1-alpha 1 OS=Homo sapiens GN=EEF1A1 PE=1 SV=1 - [EF1A1_HUMAN]	609.584	33.98	21	21	216	462	50.1091	9.01221
	High	VETGVLKPGMVVTFAPVNVTTEVK	2	2	1		0	5.352	3	2515.39	3.89353	46.7899	0
		Accession	Description	Score	Coverage	# Unique Peptides	# Peptides	# PSMs	# AAs	MW [kDa]	calc. pI
		P68104	Elongation factor 1-alpha 1 OS=Homo sapiens GN=EEF1A1 PE=1 SV=1 - [EF1A1_HUMAN]	609.584	33.98	21	21	216	462	50.1091	9.01221
	High	THINIVVIGHVDSGK	9	2	1		0	5.12402	3	1588.89	3.69911	33.5486	0
		Accession	Description	Score	Coverage	# Unique Peptides	# Peptides	# PSMs	# AAs	MW [kDa]	calc. pI
		P68104	Elongation factor 1-alpha 1 OS=Homo sapiens GN=EEF1A1 PE=1 SV=1 - [EF1A1_HUMAN]	609.584	33.98	21	21	216	462	50.1091	9.01221
	High	SGKKLEDGPK	3	2	1		0	4.34579	3	1058.59	2.70874	8.44111	2
		Accession	Description	Score	Coverage	# Unique Peptides	# Peptides	# PSMs	# AAs	MW [kDa]	calc. pI
		P68104	Elongation factor 1-alpha 1 OS=Homo sapiens GN=EEF1A1 PE=1 SV=1 - [EF1A1_HUMAN]	609.584	33.98	21	21	216	462	50.1091	9.01221
	High	TIEKFEKEAAEMGK	3	2	1		0	4.16959	3	1610.82	4.32708	31.8548	2
		Accession	Description	Score	Coverage	# Unique Peptides	# Peptides	# PSMs	# AAs	MW [kDa]	calc. pI
		P68104	Elongation factor 1-alpha 1 OS=Homo sapiens GN=EEF1A1 PE=1 SV=1 - [EF1A1_HUMAN]	609.584	33.98	21	21	216	462	50.1091	9.01221
	High	KLEDGPKFLK	1	2	1		0	3.93339	3	1174.69	6.4495	26.9121	2
		Accession	Description	Score	Coverage	# Unique Peptides	# Peptides	# PSMs	# AAs	MW [kDa]	calc. pI
		P68104	Elongation factor 1-alpha 1 OS=Homo sapiens GN=EEF1A1 PE=1 SV=1 - [EF1A1_HUMAN]	609.584	33.98	21	21	216	462	50.1091	9.01221
	High	YEEIVKEVSTYIK	1	2	1		0	3.85509	3	1600.85	4.48997	43.1507	1
		Accession	Description	Score	Coverage	# Unique Peptides	# Peptides	# PSMs	# AAs	MW [kDa]	calc. pI
		P68104	Elongation factor 1-alpha 1 OS=Homo sapiens GN=EEF1A1 PE=1 SV=1 - [EF1A1_HUMAN]	609.584	33.98	21	21	216	462	50.1091	9.01221
	High	EHALLAYTLGVK	5	2	1		0	3.5604	2	1314.75	3.77893	39.8899	0
		Accession	Description	Score	Coverage	# Unique Peptides	# Peptides	# PSMs	# AAs	MW [kDa]	calc. pI
		P68104	Elongation factor 1-alpha 1 OS=Homo sapiens GN=EEF1A1 PE=1 SV=1 - [EF1A1_HUMAN]	609.584	33.98	21	21	216	462	50.1091	9.01221
	High	STTTGHLIYK	30	2	1		0	3.54098	2	1120.6	2.99271	22.207	0
		Accession	Description	Score	Coverage	# Unique Peptides	# Peptides	# PSMs	# AAs	MW [kDa]	calc. pI
		P68104	Elongation factor 1-alpha 1 OS=Homo sapiens GN=EEF1A1 PE=1 SV=1 - [EF1A1_HUMAN]	609.584	33.98	21	21	216	462	50.1091	9.01221
	High	DmRQTVAVGVIK	4	2	1	M2(Oxidation)	0	3.52719	3	1332.74	3.98139	27.1757	1
		Accession	Description	Score	Coverage	# Unique Peptides	# Peptides	# PSMs	# AAs	MW [kDa]	calc. pI
		P68104	Elongation factor 1-alpha 1 OS=Homo sapiens GN=EEF1A1 PE=1 SV=1 - [EF1A1_HUMAN]	609.584	33.98	21	21	216	462	50.1091	9.01221
	High	IGGIGTVPVGR	37	2	1		0	3.40996	2	1025.61	3.5763	31.7639	0
		Accession	Description	Score	Coverage	# Unique Peptides	# Peptides	# PSMs	# AAs	MW [kDa]	calc. pI
		P68104	Elongation factor 1-alpha 1 OS=Homo sapiens GN=EEF1A1 PE=1 SV=1 - [EF1A1_HUMAN]	609.584	33.98	21	21	216	462	50.1091	9.01221
	High	FAVRDmRQTVAVGVIK	5	2	1	M6(Oxidation)	0	3.23326	4	1806.01	4.70788	30.824	2
		Accession	Description	Score	Coverage	# Unique Peptides	# Peptides	# PSMs	# AAs	MW [kDa]	calc. pI
		P68104	Elongation factor 1-alpha 1 OS=Homo sapiens GN=EEF1A1 PE=1 SV=1 - [EF1A1_HUMAN]	609.584	33.98	21	21	216	462	50.1091	9.01221
	High	TIEKFEKEAAEmGK	8	2	1	M12(Oxidation)	0	3.10727	3	1626.81	3.88357	25.1165	2
		Accession	Description	Score	Coverage	# Unique Peptides	# Peptides	# PSMs	# AAs	MW [kDa]	calc. pI
		P68104	Elongation factor 1-alpha 1 OS=Homo sapiens GN=EEF1A1 PE=1 SV=1 - [EF1A1_HUMAN]	609.584	33.98	21	21	216	462	50.1091	9.01221
	High	YYVTIIDAPGHR	7	2	1		0	3.02524	3	1404.73	0.603397	35.9023	0
		Accession	Description	Score	Coverage	# Unique Peptides	# Peptides	# PSMs	# AAs	MW [kDa]	calc. pI
		P68104	Elongation factor 1-alpha 1 OS=Homo sapiens GN=EEF1A1 PE=1 SV=1 - [EF1A1_HUMAN]	609.584	33.98	21	21	216	462	50.1091	9.01221
	High	QTVAVGVIK	18	2	1		0	2.72701	2	914.567	-0.0537632	27.9511	0
		Accession	Description	Score	Coverage	# Unique Peptides	# Peptides	# PSMs	# AAs	MW [kDa]	calc. pI
		P68104	Elongation factor 1-alpha 1 OS=Homo sapiens GN=EEF1A1 PE=1 SV=1 - [EF1A1_HUMAN]	609.584	33.98	21	21	216	462	50.1091	9.01221
	High	YEEIVKEVSTYIKK	1	2	1		0	2.68189	3	1728.95	4.12242	39.8398	2
		Accession	Description	Score	Coverage	# Unique Peptides	# Peptides	# PSMs	# AAs	MW [kDa]	calc. pI
		P68104	Elongation factor 1-alpha 1 OS=Homo sapiens GN=EEF1A1 PE=1 SV=1 - [EF1A1_HUMAN]	609.584	33.98	21	21	216	462	50.1091	9.01221
	High	LPLQDVYK	22	2	1		0	2.62559	2	975.553	2.14837	34.0256	0
		Accession	Description	Score	Coverage	# Unique Peptides	# Peptides	# PSMs	# AAs	MW [kDa]	calc. pI
		P68104	Elongation factor 1-alpha 1 OS=Homo sapiens GN=EEF1A1 PE=1 SV=1 - [EF1A1_HUMAN]	609.584	33.98	21	21	216	462	50.1091	9.01221
	High	QLIVGVNK	10	2	1		0	2.6171	2	870.54	-0.506005	27.77	0
		Accession	Description	Score	Coverage	# Unique Peptides	# Peptides	# PSMs	# AAs	MW [kDa]	calc. pI
		P68104	Elongation factor 1-alpha 1 OS=Homo sapiens GN=EEF1A1 PE=1 SV=1 - [EF1A1_HUMAN]	609.584	33.98	21	21	216	462	50.1091	9.01221
	High	EVSTYIKK	12	2	1		0	2.53249	2	967.55	4.33582	18.1034	1
		Accession	Description	Score	Coverage	# Unique Peptides	# Peptides	# PSMs	# AAs	MW [kDa]	calc. pI
		P68104	Elongation factor 1-alpha 1 OS=Homo sapiens GN=EEF1A1 PE=1 SV=1 - [EF1A1_HUMAN]	609.584	33.98	21	21	216	462	50.1091	9.01221
	High	KLEDGPK	11	2	1		0	2.46086	2	786.438	3.27767	9.20419	1
		Accession	Description	Score	Coverage	# Unique Peptides	# Peptides	# PSMs	# AAs	MW [kDa]	calc. pI
		P68104	Elongation factor 1-alpha 1 OS=Homo sapiens GN=EEF1A1 PE=1 SV=1 - [EF1A1_HUMAN]	609.584	33.98	21	21	216	462	50.1091	9.01221
	High	TIEKFEK	14	2	1		0	2.44785	2	894.492	-0.751332	18.0269	1
		Accession	Description	Score	Coverage	# Unique Peptides	# Peptides	# PSMs	# AAs	MW [kDa]	calc. pI
		P68104	Elongation factor 1-alpha 1 OS=Homo sapiens GN=EEF1A1 PE=1 SV=1 - [EF1A1_HUMAN]	609.584	33.98	21	21	216	462	50.1091	9.01221
	High	YEEIVK	5	2	1		0	2.20207	2	780.417	3.5766	21.3924	0
		Accession	Description	Score	Coverage	# Unique Peptides	# Peptides	# PSMs	# AAs	MW [kDa]	calc. pI
		P68104	Elongation factor 1-alpha 1 OS=Homo sapiens GN=EEF1A1 PE=1 SV=1 - [EF1A1_HUMAN]	609.584	33.98	21	21	216	462	50.1091	9.01221
	High	EVSTYIK	2	2	1		0	1.99087	2	839.452	0.779538	23.6604	0
		Accession	Description	Score	Coverage	# Unique Peptides	# Peptides	# PSMs	# AAs	MW [kDa]	calc. pI
		P68104	Elongation factor 1-alpha 1 OS=Homo sapiens GN=EEF1A1 PE=1 SV=1 - [EF1A1_HUMAN]	609.584	33.98	21	21	216	462	50.1091	9.01221
P49588	Alanine--tRNA ligase, cytoplasmic OS=Homo sapiens GN=AARS PE=1 SV=2 - [SYAC_HUMAN]	474.211	31.51	1	34	158	968	106.743	5.52881
	A3	Sequence	# PSMs	# Proteins	# Protein Groups	Modifications	ΔCn	XCorr	Charge	MH+ [Da]	ΔM [ppm]	RT [min]	# Missed Cleavages
	High	HQGVmVGmGQKDSYVGDEAQSKR	2	2	1	M5(Oxidation); M8(Oxidation)	0	6.59619	4	2539.17	1.87622	20.3577	2
		Accession	Description	Score	Coverage	# Unique Peptides	# Peptides	# PSMs	# AAs	MW [kDa]	calc. pI
		P60709	Actin, cytoplasmic 1 OS=Homo sapiens GN=ACTB PE=1 SV=1 - [ACTB_HUMAN]	571.616	57.6	29	29	186	375	41.7097	5.47803
	High	HQGVMVGMGQKDSYVGDEAQSKR	2	2	1		0	5.9381	4	2507.19	4.27066	26.3824	2
		Accession	Description	Score	Coverage	# Unique Peptides	# Peptides	# PSMs	# AAs	MW [kDa]	calc. pI
		P60709	Actin, cytoplasmic 1 OS=Homo sapiens GN=ACTB PE=1 SV=1 - [ACTB_HUMAN]	571.616	57.6	29	29	186	375	41.7097	5.47803
	High	HQGVmVGMGQKDSYVGDEAQSKR	8	2	1	M5(Oxidation)	0	5.73495	4	2523.18	3.25937	23.9095	2
		Accession	Description	Score	Coverage	# Unique Peptides	# Peptides	# PSMs	# AAs	MW [kDa]	calc. pI
		P60709	Actin, cytoplasmic 1 OS=Homo sapiens GN=ACTB PE=1 SV=1 - [ACTB_HUMAN]	571.616	57.6	29	29	186	375	41.7097	5.47803
	High	DLYANTVLSGGTTmYPGIADR	2	2	1	M14(Oxidation)	0	5.39556	2	2231.08	6.68523	42.7544	0
		Accession	Description	Score	Coverage	# Unique Peptides	# Peptides	# PSMs	# AAs	MW [kDa]	calc. pI
		P60709	Actin, cytoplasmic 1 OS=Homo sapiens GN=ACTB PE=1 SV=1 - [ACTB_HUMAN]	571.616	57.6	29	29	186	375	41.7097	5.47803
	High	TTGIVmDSGDGVTHTVPIYEGYALPHAILR	4	2	1	M6(Oxidation)	0	5.25159	4	3199.63	4.93385	45.6988	0
		Accession	Description	Score	Coverage	# Unique Peptides	# Peptides	# PSMs	# AAs	MW [kDa]	calc. pI
		P60709	Actin, cytoplasmic 1 OS=Homo sapiens GN=ACTB PE=1 SV=1 - [ACTB_HUMAN]	571.616	57.6	29	29	186	375	41.7097	5.47803
	High	HQGVmVGmGQKDSYVGDEAQSK	4	2	1	M5(Oxidation); M8(Oxidation)	0	4.94802	4	2383.08	4.16973	21.2974	1
		Accession	Description	Score	Coverage	# Unique Peptides	# Peptides	# PSMs	# AAs	MW [kDa]	calc. pI
		P60709	Actin, cytoplasmic 1 OS=Homo sapiens GN=ACTB PE=1 SV=1 - [ACTB_HUMAN]	571.616	57.6	29	29	186	375	41.7097	5.47803
	High	MQKEITALAPSTMK	3	2	1		0	4.77437	3	1548.82	4.31663	31.5212	1
		Accession	Description	Score	Coverage	# Unique Peptides	# Peptides	# PSMs	# AAs	MW [kDa]	calc. pI
		P60709	Actin, cytoplasmic 1 OS=Homo sapiens GN=ACTB PE=1 SV=1 - [ACTB_HUMAN]	571.616	57.6	29	29	186	375	41.7097	5.47803
	High	mQKEITALAPSTMK	7	2	1	M1(Oxidation)	0	4.76225	3	1564.81	4.44072	29.2664	1
		Accession	Description	Score	Coverage	# Unique Peptides	# Peptides	# PSMs	# AAs	MW [kDa]	calc. pI
		P60709	Actin, cytoplasmic 1 OS=Homo sapiens GN=ACTB PE=1 SV=1 - [ACTB_HUMAN]	571.616	57.6	29	29	186	375	41.7097	5.47803
	High	TTGIVMDSGDGVTHTVPIYEGYALPHAILR	1	2	1		0	4.49783	4	3183.64	7.27239	46.9619	0
		Accession	Description	Score	Coverage	# Unique Peptides	# Peptides	# PSMs	# AAs	MW [kDa]	calc. pI
		P60709	Actin, cytoplasmic 1 OS=Homo sapiens GN=ACTB PE=1 SV=1 - [ACTB_HUMAN]	571.616	57.6	29	29	186	375	41.7097	5.47803
	High	HQGVMVGMGQKDSYVGDEAQSK	2	2	1		0	4.39473	4	2351.08	3.22374	27.7356	1
		Accession	Description	Score	Coverage	# Unique Peptides	# Peptides	# PSMs	# AAs	MW [kDa]	calc. pI
		P60709	Actin, cytoplasmic 1 OS=Homo sapiens GN=ACTB PE=1 SV=1 - [ACTB_HUMAN]	571.616	57.6	29	29	186	375	41.7097	5.47803
	High	QEYDESGPSIVHR	3	2	1		0	4.16256	3	1516.71	4.50055	24.9531	0
		Accession	Description	Score	Coverage	# Unique Peptides	# Peptides	# PSMs	# AAs	MW [kDa]	calc. pI
		P60709	Actin, cytoplasmic 1 OS=Homo sapiens GN=ACTB PE=1 SV=1 - [ACTB_HUMAN]	571.616	57.6	29	29	186	375	41.7097	5.47803
	High	HQGVMVGmGQKDSYVGDEAQSK	12	2	1	M8(Oxidation)	0	4.13886	4	2367.08	3.90621	23.3753	1
		Accession	Description	Score	Coverage	# Unique Peptides	# Peptides	# PSMs	# AAs	MW [kDa]	calc. pI
		P60709	Actin, cytoplasmic 1 OS=Homo sapiens GN=ACTB PE=1 SV=1 - [ACTB_HUMAN]	571.616	57.6	29	29	186	375	41.7097	5.47803
	High	SYELPDGQVITIGNER	8	2	1		0	3.78861	2	1790.9	4.71658	43.7933	0
		Accession	Description	Score	Coverage	# Unique Peptides	# Peptides	# PSMs	# AAs	MW [kDa]	calc. pI
		P60709	Actin, cytoplasmic 1 OS=Homo sapiens GN=ACTB PE=1 SV=1 - [ACTB_HUMAN]	571.616	57.6	29	29	186	375	41.7097	5.47803
	High	ILTERGYSFTTTAER	3	2	1		0	3.67598	3	1744.89	3.99192	32.6183	1
		Accession	Description	Score	Coverage	# Unique Peptides	# Peptides	# PSMs	# AAs	MW [kDa]	calc. pI
		P60709	Actin, cytoplasmic 1 OS=Homo sapiens GN=ACTB PE=1 SV=1 - [ACTB_HUMAN]	571.616	57.6	29	29	186	375	41.7097	5.47803
	High	DSYVGDEAQSKR	16	2	1		0	3.67311	3	1354.62	-0.146315	17.1379	1
		Accession	Description	Score	Coverage	# Unique Peptides	# Peptides	# PSMs	# AAs	MW [kDa]	calc. pI
		P60709	Actin, cytoplasmic 1 OS=Homo sapiens GN=ACTB PE=1 SV=1 - [ACTB_HUMAN]	571.616	57.6	29	29	186	375	41.7097	5.47803
	High	QEYDESGPSIVHRK	2	2	1		0	3.6638	4	1644.8	3.90111	21.6154	1
		Accession	Description	Score	Coverage	# Unique Peptides	# Peptides	# PSMs	# AAs	MW [kDa]	calc. pI
		P60709	Actin, cytoplasmic 1 OS=Homo sapiens GN=ACTB PE=1 SV=1 - [ACTB_HUMAN]	571.616	57.6	29	29	186	375	41.7097	5.47803
	High	mQKEITALAPSTmK	5	2	1	M1(Oxidation); M13(Oxidation)	0	3.55684	3	1580.81	3.28817	24.6601	1
		Accession	Description	Score	Coverage	# Unique Peptides	# Peptides	# PSMs	# AAs	MW [kDa]	calc. pI
		P60709	Actin, cytoplasmic 1 OS=Homo sapiens GN=ACTB PE=1 SV=1 - [ACTB_HUMAN]	571.616	57.6	29	29	186	375	41.7097	5.47803
	High	LDLAGRDLTDYLmK	6	2	1	M13(Oxidation)	0	3.43422	3	1639.84	4.63202	42.9191	1
		Accession	Description	Score	Coverage	# Unique Peptides	# Peptides	# PSMs	# AAs	MW [kDa]	calc. pI
		P60709	Actin, cytoplasmic 1 OS=Homo sapiens GN=ACTB PE=1 SV=1 - [ACTB_HUMAN]	571.616	57.6	29	29	186	375	41.7097	5.47803
	High	mQKEITALAPSTmKIK	3	2	1	M1(Oxidation); M13(Oxidation)	0	3.38859	4	1821.99	3.6699	26.4461	2
		Accession	Description	Score	Coverage	# Unique Peptides	# Peptides	# PSMs	# AAs	MW [kDa]	calc. pI
		P60709	Actin, cytoplasmic 1 OS=Homo sapiens GN=ACTB PE=1 SV=1 - [ACTB_HUMAN]	571.616	57.6	29	29	186	375	41.7097	5.47803
	High	EITALAPSTmKIK	3	2	1	M10(Oxidation)	0	3.26713	3	1418.8	3.17371	28.1102	1
		Accession	Description	Score	Coverage	# Unique Peptides	# Peptides	# PSMs	# AAs	MW [kDa]	calc. pI
		P60709	Actin, cytoplasmic 1 OS=Homo sapiens GN=ACTB PE=1 SV=1 - [ACTB_HUMAN]	571.616	57.6	29	29	186	375	41.7097	5.47803
	High	VAPEEHPVLLTEAPLNPKANREK	1	2	1		0	3.25149	5	2552.39	3.58917	32.8157	2
		Accession	Description	Score	Coverage	# Unique Peptides	# Peptides	# PSMs	# AAs	MW [kDa]	calc. pI
		P60709	Actin, cytoplasmic 1 OS=Homo sapiens GN=ACTB PE=1 SV=1 - [ACTB_HUMAN]	571.616	57.6	29	29	186	375	41.7097	5.47803
	High	HQGVmVGMGQK	3	2	1	M5(Oxidation)	0	3.14842	3	1187.57	2.28487	17.758	0
		Accession	Description	Score	Coverage	# Unique Peptides	# Peptides	# PSMs	# AAs	MW [kDa]	calc. pI
		P60709	Actin, cytoplasmic 1 OS=Homo sapiens GN=ACTB PE=1 SV=1 - [ACTB_HUMAN]	571.616	57.6	29	29	186	375	41.7097	5.47803
	High	EITALAPSTMK	3	2	1		0	2.98425	2	1161.62	3.99714	31.883	0
		Accession	Description	Score	Coverage	# Unique Peptides	# Peptides	# PSMs	# AAs	MW [kDa]	calc. pI
		P60709	Actin, cytoplasmic 1 OS=Homo sapiens GN=ACTB PE=1 SV=1 - [ACTB_HUMAN]	571.616	57.6	29	29	186	375	41.7097	5.47803
	High	IKIIAPPERK	3	2	1		0	2.91037	3	1164.75	4.03558	23.7595	2
		Accession	Description	Score	Coverage	# Unique Peptides	# Peptides	# PSMs	# AAs	MW [kDa]	calc. pI
		P60709	Actin, cytoplasmic 1 OS=Homo sapiens GN=ACTB PE=1 SV=1 - [ACTB_HUMAN]	571.616	57.6	29	29	186	375	41.7097	5.47803
	High	LDLAGRDLTDYLMK	3	2	1		0	2.87855	3	1623.85	3.38795	46.6824	1
		Accession	Description	Score	Coverage	# Unique Peptides	# Peptides	# PSMs	# AAs	MW [kDa]	calc. pI
		P60709	Actin, cytoplasmic 1 OS=Homo sapiens GN=ACTB PE=1 SV=1 - [ACTB_HUMAN]	571.616	57.6	29	29	186	375	41.7097	5.47803
	High	EITALAPSTmK	14	2	1	M10(Oxidation)	0	2.78837	2	1177.61	-1.27571	26.7034	0
		Accession	Description	Score	Coverage	# Unique Peptides	# Peptides	# PSMs	# AAs	MW [kDa]	calc. pI
		P60709	Actin, cytoplasmic 1 OS=Homo sapiens GN=ACTB PE=1 SV=1 - [ACTB_HUMAN]	571.616	57.6	29	29	186	375	41.7097	5.47803
	High	AGFAGDDAPR	19	2	1		0	2.72861	2	976.449	0.187032	21.3759	0
		Accession	Description	Score	Coverage	# Unique Peptides	# Peptides	# PSMs	# AAs	MW [kDa]	calc. pI
		P60709	Actin, cytoplasmic 1 OS=Homo sapiens GN=ACTB PE=1 SV=1 - [ACTB_HUMAN]	571.616	57.6	29	29	186	375	41.7097	5.47803
	High	GYSFTTTAEREIVR	3	2	1		0	2.61892	3	1629.83	4.52085	36.5277	1
		Accession	Description	Score	Coverage	# Unique Peptides	# Peptides	# PSMs	# AAs	MW [kDa]	calc. pI
		P60709	Actin, cytoplasmic 1 OS=Homo sapiens GN=ACTB PE=1 SV=1 - [ACTB_HUMAN]	571.616	57.6	29	29	186	375	41.7097	5.47803
	High	SYELPDGQVITIGNERFR	1	2	1		0	2.60896	3	2094.07	4.61772	44.0501	1
		Accession	Description	Score	Coverage	# Unique Peptides	# Peptides	# PSMs	# AAs	MW [kDa]	calc. pI
		P60709	Actin, cytoplasmic 1 OS=Homo sapiens GN=ACTB PE=1 SV=1 - [ACTB_HUMAN]	571.616	57.6	29	29	186	375	41.7097	5.47803
	High	HQGVmVGmGQK	2	2	1	M5(Oxidation); M8(Oxidation)	0	2.54683	2	1203.56	2.73794	12.0872	0
		Accession	Description	Score	Coverage	# Unique Peptides	# Peptides	# PSMs	# AAs	MW [kDa]	calc. pI
		P60709	Actin, cytoplasmic 1 OS=Homo sapiens GN=ACTB PE=1 SV=1 - [ACTB_HUMAN]	571.616	57.6	29	29	186	375	41.7097	5.47803
	High	AVFPSIVGRPR	5	2	1		0	2.49064	2	1198.71	3.90534	35.0768	0
		Accession	Description	Score	Coverage	# Unique Peptides	# Peptides	# PSMs	# AAs	MW [kDa]	calc. pI
		P60709	Actin, cytoplasmic 1 OS=Homo sapiens GN=ACTB PE=1 SV=1 - [ACTB_HUMAN]	571.616	57.6	29	29	186	375	41.7097	5.47803
	High	VAPEEHPVLLTEAPLNPK	12	2	1		0	2.4294	2	1954.07	4.1227	37.5163	0
		Accession	Description	Score	Coverage	# Unique Peptides	# Peptides	# PSMs	# AAs	MW [kDa]	calc. pI
		P60709	Actin, cytoplasmic 1 OS=Homo sapiens GN=ACTB PE=1 SV=1 - [ACTB_HUMAN]	571.616	57.6	29	29	186	375	41.7097	5.47803
	High	DSYVGDEAQSK	2	2	1		0	2.36361	2	1198.53	4.8747	17.8508	0
		Accession	Description	Score	Coverage	# Unique Peptides	# Peptides	# PSMs	# AAs	MW [kDa]	calc. pI
		P60709	Actin, cytoplasmic 1 OS=Homo sapiens GN=ACTB PE=1 SV=1 - [ACTB_HUMAN]	571.616	57.6	29	29	186	375	41.7097	5.47803
	High	GYSFTTTAER	7	2	1		0	2.35769	2	1132.53	3.07436	27.8434	0
		Accession	Description	Score	Coverage	# Unique Peptides	# Peptides	# PSMs	# AAs	MW [kDa]	calc. pI
		P60709	Actin, cytoplasmic 1 OS=Homo sapiens GN=ACTB PE=1 SV=1 - [ACTB_HUMAN]	571.616	57.6	29	29	186	375	41.7097	5.47803
	High	RGILTLK	2	2	1		0	2.09853	2	800.537	2.55926	28.101	1
		Accession	Description	Score	Coverage	# Unique Peptides	# Peptides	# PSMs	# AAs	MW [kDa]	calc. pI
		P60709	Actin, cytoplasmic 1 OS=Homo sapiens GN=ACTB PE=1 SV=1 - [ACTB_HUMAN]	571.616	57.6	29	29	186	375	41.7097	5.47803
	High	DLTDYLmK	6	2	1	M7(Oxidation)	0	2.09009	2	1014.49	4.73565	36.8896	0
		Accession	Description	Score	Coverage	# Unique Peptides	# Peptides	# PSMs	# AAs	MW [kDa]	calc. pI
		P60709	Actin, cytoplasmic 1 OS=Homo sapiens GN=ACTB PE=1 SV=1 - [ACTB_HUMAN]	571.616	57.6	29	29	186	375	41.7097	5.47803
	High	IIAPPER	2	2	1		0	2.05088	2	795.475	3.57647	21.9882	0
		Accession	Description	Score	Coverage	# Unique Peptides	# Peptides	# PSMs	# AAs	MW [kDa]	calc. pI
		P60709	Actin, cytoplasmic 1 OS=Homo sapiens GN=ACTB PE=1 SV=1 - [ACTB_HUMAN]	571.616	57.6	29	29	186	375	41.7097	5.47803
	High	EIVRDIK	1	2	1		0.0197	1.99394	2	872.523	3.73708	18.5212	1
		Accession	Description	Score	Coverage	# Unique Peptides	# Peptides	# PSMs	# AAs	MW [kDa]	calc. pI
		P60709	Actin, cytoplasmic 1 OS=Homo sapiens GN=ACTB PE=1 SV=1 - [ACTB_HUMAN]	571.616	57.6	29	29	186	375	41.7097	5.47803
	High	IKIIAPPER	1	2	1		0	1.93796	2	1036.66	4.25215	27.6696	1
		Accession	Description	Score	Coverage	# Unique Peptides	# Peptides	# PSMs	# AAs	MW [kDa]	calc. pI
		P60709	Actin, cytoplasmic 1 OS=Homo sapiens GN=ACTB PE=1 SV=1 - [ACTB_HUMAN]	571.616	57.6	29	29	186	375	41.7097	5.47803
	A3	Sequence	# PSMs	# Proteins	# Protein Groups	Modifications	ΔCn	XCorr	Charge	MH+ [Da]	ΔM [ppm]	RT [min]	# Missed Cleavages
	High	NKYEDEINKR	26	5	5		0	3.93948	3	1308.66	2.23809	19.5807	2
		Accession	Description	Score	Coverage	# Unique Peptides	# Peptides	# PSMs	# AAs	MW [kDa]	calc. pI
		P04264	Keratin, type II cytoskeletal 1 OS=Homo sapiens GN=KRT1 PE=1 SV=6 - [K2C1_HUMAN]	2789.33	68.94	48	55	834	644	65.999	8.11865
		P13647	Keratin, type II cytoskeletal 5 OS=Homo sapiens GN=KRT5 PE=1 SV=3 - [K2C5_HUMAN]	559.797	39.66	14	27	208	590	62.34	7.73779
		P04259	Keratin, type II cytoskeletal 6B OS=Homo sapiens GN=KRT6B PE=1 SV=5 - [K2C6B_HUMAN]	479.566	24.82	1	19	178	564	60.0303	8.00146
		P02538	Keratin, type II cytoskeletal 6A OS=Homo sapiens GN=KRT6A PE=1 SV=3 - [K2C6A_HUMAN]	418.304	27.66	2	20	158	564	60.0083	8.00146
		P05787	Keratin, type II cytoskeletal 8 OS=Homo sapiens GN=KRT8 PE=1 SV=7 - [K2C8_HUMAN]	230.654	24.84	8	15	82	483	53.6711	5.59229
	High	LRAEIDNVKK	2	1	1		0	3.7614	3	1185.7	-0.0167188	18.4046	2
		Accession	Description	Score	Coverage	# Unique Peptides	# Peptides	# PSMs	# AAs	MW [kDa]	calc. pI
		P13647	Keratin, type II cytoskeletal 5 OS=Homo sapiens GN=KRT5 PE=1 SV=3 - [K2C5_HUMAN]	559.797	39.66	14	27	208	590	62.34	7.73779
	High	NTKHEISEmNR	10	1	1	M9(Oxidation)	0	3.72079	3	1374.65	2.95574	9.45708	1
		Accession	Description	Score	Coverage	# Unique Peptides	# Peptides	# PSMs	# AAs	MW [kDa]	calc. pI
		P13647	Keratin, type II cytoskeletal 5 OS=Homo sapiens GN=KRT5 PE=1 SV=3 - [K2C5_HUMAN]	559.797	39.66	14	27	208	590	62.34	7.73779
	High	TTAENEFVmLKK	4	1	1	M9(Oxidation)	0	3.7038	3	1426.73	3.99168	29.8832	1
		Accession	Description	Score	Coverage	# Unique Peptides	# Peptides	# PSMs	# AAs	MW [kDa]	calc. pI
		P13647	Keratin, type II cytoskeletal 5 OS=Homo sapiens GN=KRT5 PE=1 SV=3 - [K2C5_HUMAN]	559.797	39.66	14	27	208	590	62.34	7.73779
	High	NLDLDSIIAEVK	5	4	4		0	3.40586	2	1329.73	1.95077	49.1873	0
		Accession	Description	Score	Coverage	# Unique Peptides	# Peptides	# PSMs	# AAs	MW [kDa]	calc. pI
		P35908	Keratin, type II cytoskeletal 2 epidermal OS=Homo sapiens GN=KRT2 PE=1 SV=2 - [K22E_HUMAN]	2123.44	77.78	43	53	622	639	65.3932	8.00146
		P13647	Keratin, type II cytoskeletal 5 OS=Homo sapiens GN=KRT5 PE=1 SV=3 - [K2C5_HUMAN]	559.797	39.66	14	27	208	590	62.34	7.73779
		P04259	Keratin, type II cytoskeletal 6B OS=Homo sapiens GN=KRT6B PE=1 SV=5 - [K2C6B_HUMAN]	479.566	24.82	1	19	178	564	60.0303	8.00146
		P02538	Keratin, type II cytoskeletal 6A OS=Homo sapiens GN=KRT6A PE=1 SV=3 - [K2C6A_HUMAN]	418.304	27.66	2	20	158	564	60.0083	8.00146
	High	SFSTASAITPSVSR	5	1	1		0	3.36057	2	1410.72	-1.68212	32.2217	0
		Accession	Description	Score	Coverage	# Unique Peptides	# Peptides	# PSMs	# AAs	MW [kDa]	calc. pI
		P13647	Keratin, type II cytoskeletal 5 OS=Homo sapiens GN=KRT5 PE=1 SV=3 - [K2C5_HUMAN]	559.797	39.66	14	27	208	590	62.34	7.73779
	High	SGGGGGGGFGR	3	1	1		0	3.32208	2	865.39	-0.999448	13.6604	0
		Accession	Description	Score	Coverage	# Unique Peptides	# Peptides	# PSMs	# AAs	MW [kDa]	calc. pI
		P13647	Keratin, type II cytoskeletal 5 OS=Homo sapiens GN=KRT5 PE=1 SV=3 - [K2C5_HUMAN]	559.797	39.66	14	27	208	590	62.34	7.73779
	High	NKYEDEINK	2	5	5		0	3.31195	2	1152.55	-0.452384	19.3368	1
		Accession	Description	Score	Coverage	# Unique Peptides	# Peptides	# PSMs	# AAs	MW [kDa]	calc. pI
		P04264	Keratin, type II cytoskeletal 1 OS=Homo sapiens GN=KRT1 PE=1 SV=6 - [K2C1_HUMAN]	2789.33	68.94	48	55	834	644	65.999	8.11865
		P13647	Keratin, type II cytoskeletal 5 OS=Homo sapiens GN=KRT5 PE=1 SV=3 - [K2C5_HUMAN]	559.797	39.66	14	27	208	590	62.34	7.73779
		P04259	Keratin, type II cytoskeletal 6B OS=Homo sapiens GN=KRT6B PE=1 SV=5 - [K2C6B_HUMAN]	479.566	24.82	1	19	178	564	60.0303	8.00146
		P02538	Keratin, type II cytoskeletal 6A OS=Homo sapiens GN=KRT6A PE=1 SV=3 - [K2C6A_HUMAN]	418.304	27.66	2	20	158	564	60.0083	8.00146
		P05787	Keratin, type II cytoskeletal 8 OS=Homo sapiens GN=KRT8 PE=1 SV=7 - [K2C8_HUMAN]	230.654	24.84	8	15	82	483	53.6711	5.59229
	High	FASFIDKVR	6	5	5		0	3.17821	3	1082.6	-0.866873	35.4747	1
		Accession	Description	Score	Coverage	# Unique Peptides	# Peptides	# PSMs	# AAs	MW [kDa]	calc. pI
		P35908	Keratin, type II cytoskeletal 2 epidermal OS=Homo sapiens GN=KRT2 PE=1 SV=2 - [K22E_HUMAN]	2123.44	77.78	43	53	622	639	65.3932	8.00146
		P13647	Keratin, type II cytoskeletal 5 OS=Homo sapiens GN=KRT5 PE=1 SV=3 - [K2C5_HUMAN]	559.797	39.66	14	27	208	590	62.34	7.73779
		P04259	Keratin, type II cytoskeletal 6B OS=Homo sapiens GN=KRT6B PE=1 SV=5 - [K2C6B_HUMAN]	479.566	24.82	1	19	178	564	60.0303	8.00146
		P02538	Keratin, type II cytoskeletal 6A OS=Homo sapiens GN=KRT6A PE=1 SV=3 - [K2C6A_HUMAN]	418.304	27.66	2	20	158	564	60.0083	8.00146
		P05787	Keratin, type II cytoskeletal 8 OS=Homo sapiens GN=KRT8 PE=1 SV=7 - [K2C8_HUMAN]	230.654	24.84	8	15	82	483	53.6711	5.59229
	High	ISISTSGGSFR	20	1	1		0	3.14894	2	1111.58	3.62851	31.7061	0
		Accession	Description	Score	Coverage	# Unique Peptides	# Peptides	# PSMs	# AAs	MW [kDa]	calc. pI
		P13647	Keratin, type II cytoskeletal 5 OS=Homo sapiens GN=KRT5 PE=1 SV=3 - [K2C5_HUMAN]	559.797	39.66	14	27	208	590	62.34	7.73779
	High	QNLEPLFEQYINNLRR	1	3	3		0	3.0361	3	2047.08	2.87909	50.6024	1
		Accession	Description	Score	Coverage	# Unique Peptides	# Peptides	# PSMs	# AAs	MW [kDa]	calc. pI
		P13647	Keratin, type II cytoskeletal 5 OS=Homo sapiens GN=KRT5 PE=1 SV=3 - [K2C5_HUMAN]	559.797	39.66	14	27	208	590	62.34	7.73779
		P04259	Keratin, type II cytoskeletal 6B OS=Homo sapiens GN=KRT6B PE=1 SV=5 - [K2C6B_HUMAN]	479.566	24.82	1	19	178	564	60.0303	8.00146
		P02538	Keratin, type II cytoskeletal 6A OS=Homo sapiens GN=KRT6A PE=1 SV=3 - [K2C6A_HUMAN]	418.304	27.66	2	20	158	564	60.0083	8.00146
	High	YEELQQTAGR	12	1	1		0	3.01965	2	1194.57	-0.394124	21.6402	0
		Accession	Description	Score	Coverage	# Unique Peptides	# Peptides	# PSMs	# AAs	MW [kDa]	calc. pI
		P13647	Keratin, type II cytoskeletal 5 OS=Homo sapiens GN=KRT5 PE=1 SV=3 - [K2C5_HUMAN]	559.797	39.66	14	27	208	590	62.34	7.73779
	High	VSLAGAcGVGGYGSR	1	1	1	C7(Carbamidomethyl)	0	2.8594	2	1410.68	-1.04147	31.1364	0
		Accession	Description	Score	Coverage	# Unique Peptides	# Peptides	# PSMs	# AAs	MW [kDa]	calc. pI
		P13647	Keratin, type II cytoskeletal 5 OS=Homo sapiens GN=KRT5 PE=1 SV=3 - [K2C5_HUMAN]	559.797	39.66	14	27	208	590	62.34	7.73779
	High	YEDEINKR	23	6	6		0	2.78703	3	1066.52	-0.123576	15.9483	1
		Accession	Description	Score	Coverage	# Unique Peptides	# Peptides	# PSMs	# AAs	MW [kDa]	calc. pI
		P04264	Keratin, type II cytoskeletal 1 OS=Homo sapiens GN=KRT1 PE=1 SV=6 - [K2C1_HUMAN]	2789.33	68.94	48	55	834	644	65.999	8.11865
		P35908	Keratin, type II cytoskeletal 2 epidermal OS=Homo sapiens GN=KRT2 PE=1 SV=2 - [K22E_HUMAN]	2123.44	77.78	43	53	622	639	65.3932	8.00146
		P13647	Keratin, type II cytoskeletal 5 OS=Homo sapiens GN=KRT5 PE=1 SV=3 - [K2C5_HUMAN]	559.797	39.66	14	27	208	590	62.34	7.73779
		P04259	Keratin, type II cytoskeletal 6B OS=Homo sapiens GN=KRT6B PE=1 SV=5 - [K2C6B_HUMAN]	479.566	24.82	1	19	178	564	60.0303	8.00146
		P02538	Keratin, type II cytoskeletal 6A OS=Homo sapiens GN=KRT6A PE=1 SV=3 - [K2C6A_HUMAN]	418.304	27.66	2	20	158	564	60.0083	8.00146
		P05787	Keratin, type II cytoskeletal 8 OS=Homo sapiens GN=KRT8 PE=1 SV=7 - [K2C8_HUMAN]	230.654	24.84	8	15	82	483	53.6711	5.59229
	High	KLLEGEEcR	4	4	4	C8(Carbamidomethyl)	0	2.74968	2	1133.56	-1.45115	19.2419	1
		Accession	Description	Score	Coverage	# Unique Peptides	# Peptides	# PSMs	# AAs	MW [kDa]	calc. pI
		P35908	Keratin, type II cytoskeletal 2 epidermal OS=Homo sapiens GN=KRT2 PE=1 SV=2 - [K22E_HUMAN]	2123.44	77.78	43	53	622	639	65.3932	8.00146
		P13647	Keratin, type II cytoskeletal 5 OS=Homo sapiens GN=KRT5 PE=1 SV=3 - [K2C5_HUMAN]	559.797	39.66	14	27	208	590	62.34	7.73779
		P04259	Keratin, type II cytoskeletal 6B OS=Homo sapiens GN=KRT6B PE=1 SV=5 - [K2C6B_HUMAN]	479.566	24.82	1	19	178	564	60.0303	8.00146
		P02538	Keratin, type II cytoskeletal 6A OS=Homo sapiens GN=KRT6A PE=1 SV=3 - [K2C6A_HUMAN]	418.304	27.66	2	20	158	564	60.0083	8.00146
	High	GRLDSELR	7	3	3		0	2.74171	2	945.511	0.07171	21.5642	1
		Accession	Description	Score	Coverage	# Unique Peptides	# Peptides	# PSMs	# AAs	MW [kDa]	calc. pI
		P13647	Keratin, type II cytoskeletal 5 OS=Homo sapiens GN=KRT5 PE=1 SV=3 - [K2C5_HUMAN]	559.797	39.66	14	27	208	590	62.34	7.73779
		P04259	Keratin, type II cytoskeletal 6B OS=Homo sapiens GN=KRT6B PE=1 SV=5 - [K2C6B_HUMAN]	479.566	24.82	1	19	178	564	60.0303	8.00146
		P02538	Keratin, type II cytoskeletal 6A OS=Homo sapiens GN=KRT6A PE=1 SV=3 - [K2C6A_HUMAN]	418.304	27.66	2	20	158	564	60.0083	8.00146
	High	AQYEEIANR	16	1	1		0	2.72235	2	1093.53	3.09634	22.4709	0
		Accession	Description	Score	Coverage	# Unique Peptides	# Peptides	# PSMs	# AAs	MW [kDa]	calc. pI
		P13647	Keratin, type II cytoskeletal 5 OS=Homo sapiens GN=KRT5 PE=1 SV=3 - [K2C5_HUMAN]	559.797	39.66	14	27	208	590	62.34	7.73779
	High	TEEREQIK	5	1	1		0	2.66111	2	1032.54	3.98931	10.215	1
		Accession	Description	Score	Coverage	# Unique Peptides	# Peptides	# PSMs	# AAs	MW [kDa]	calc. pI
		P13647	Keratin, type II cytoskeletal 5 OS=Homo sapiens GN=KRT5 PE=1 SV=3 - [K2C5_HUMAN]	559.797	39.66	14	27	208	590	62.34	7.73779
	High	SLYNLGGSKR	10	1	1		0	2.54534	3	1094.6	-0.0102949	25.3883	1
		Accession	Description	Score	Coverage	# Unique Peptides	# Peptides	# PSMs	# AAs	MW [kDa]	calc. pI
		P13647	Keratin, type II cytoskeletal 5 OS=Homo sapiens GN=KRT5 PE=1 SV=3 - [K2C5_HUMAN]	559.797	39.66	14	27	208	590	62.34	7.73779
	High	QLDSIVGER	16	2	2		0	2.51011	2	1016.54	2.76752	28.9981	0
		Accession	Description	Score	Coverage	# Unique Peptides	# Peptides	# PSMs	# AAs	MW [kDa]	calc. pI
		P13647	Keratin, type II cytoskeletal 5 OS=Homo sapiens GN=KRT5 PE=1 SV=3 - [K2C5_HUMAN]	559.797	39.66	14	27	208	590	62.34	7.73779
		P02538	Keratin, type II cytoskeletal 6A OS=Homo sapiens GN=KRT6A PE=1 SV=3 - [K2C6A_HUMAN]	418.304	27.66	2	20	158	564	60.0083	8.00146
	High	LLEGEEcR	8	4	4	C7(Carbamidomethyl)	0	2.38541	2	1005.47	-1.09039	20.1965	0
		Accession	Description	Score	Coverage	# Unique Peptides	# Peptides	# PSMs	# AAs	MW [kDa]	calc. pI
		P35908	Keratin, type II cytoskeletal 2 epidermal OS=Homo sapiens GN=KRT2 PE=1 SV=2 - [K22E_HUMAN]	2123.44	77.78	43	53	622	639	65.3932	8.00146
		P13647	Keratin, type II cytoskeletal 5 OS=Homo sapiens GN=KRT5 PE=1 SV=3 - [K2C5_HUMAN]	559.797	39.66	14	27	208	590	62.34	7.73779
		P04259	Keratin, type II cytoskeletal 6B OS=Homo sapiens GN=KRT6B PE=1 SV=5 - [K2C6B_HUMAN]	479.566	24.82	1	19	178	564	60.0303	8.00146
		P02538	Keratin, type II cytoskeletal 6A OS=Homo sapiens GN=KRT6A PE=1 SV=3 - [K2C6A_HUMAN]	418.304	27.66	2	20	158	564	60.0083	8.00146
	High	TSFTSVSR	11	1	1		0	2.35502	2	884.449	2.07128	21.7615	0
		Accession	Description	Score	Coverage	# Unique Peptides	# Peptides	# PSMs	# AAs	MW [kDa]	calc. pI
		P13647	Keratin, type II cytoskeletal 5 OS=Homo sapiens GN=KRT5 PE=1 SV=3 - [K2C5_HUMAN]	559.797	39.66	14	27	208	590	62.34	7.73779
	High	FASFIDK	6	5	5		0	2.19334	2	827.43	0.338409	33.6743	0
		Accession	Description	Score	Coverage	# Unique Peptides	# Peptides	# PSMs	# AAs	MW [kDa]	calc. pI
		P35908	Keratin, type II cytoskeletal 2 epidermal OS=Homo sapiens GN=KRT2 PE=1 SV=2 - [K22E_HUMAN]	2123.44	77.78	43	53	622	639	65.3932	8.00146
		P13647	Keratin, type II cytoskeletal 5 OS=Homo sapiens GN=KRT5 PE=1 SV=3 - [K2C5_HUMAN]	559.797	39.66	14	27	208	590	62.34	7.73779
		P04259	Keratin, type II cytoskeletal 6B OS=Homo sapiens GN=KRT6B PE=1 SV=5 - [K2C6B_HUMAN]	479.566	24.82	1	19	178	564	60.0303	8.00146
		P02538	Keratin, type II cytoskeletal 6A OS=Homo sapiens GN=KRT6A PE=1 SV=3 - [K2C6A_HUMAN]	418.304	27.66	2	20	158	564	60.0083	8.00146
		P05787	Keratin, type II cytoskeletal 8 OS=Homo sapiens GN=KRT8 PE=1 SV=7 - [K2C8_HUMAN]	230.654	24.84	8	15	82	483	53.6711	5.59229
	High	QSSVSFR	1	1	1		0	2.14326	2	810.41	-1.15847	20.5322	0
		Accession	Description	Score	Coverage	# Unique Peptides	# Peptides	# PSMs	# AAs	MW [kDa]	calc. pI
		P13647	Keratin, type II cytoskeletal 5 OS=Homo sapiens GN=KRT5 PE=1 SV=3 - [K2C5_HUMAN]	559.797	39.66	14	27	208	590	62.34	7.73779
	High	EYQELmNTK	2	1	1	M6(Oxidation)	0	2.02019	2	1171.53	2.87358	19.7305	0
		Accession	Description	Score	Coverage	# Unique Peptides	# Peptides	# PSMs	# AAs	MW [kDa]	calc. pI
		P13647	Keratin, type II cytoskeletal 5 OS=Homo sapiens GN=KRT5 PE=1 SV=3 - [K2C5_HUMAN]	559.797	39.66	14	27	208	590	62.34	7.73779
	High	WTLLQEQGTK	1	3	3		0	2.00449	2	1203.64	-0.281723	36.8358	0
		Accession	Description	Score	Coverage	# Unique Peptides	# Peptides	# PSMs	# AAs	MW [kDa]	calc. pI
		P13647	Keratin, type II cytoskeletal 5 OS=Homo sapiens GN=KRT5 PE=1 SV=3 - [K2C5_HUMAN]	559.797	39.66	14	27	208	590	62.34	7.73779
		P04259	Keratin, type II cytoskeletal 6B OS=Homo sapiens GN=KRT6B PE=1 SV=5 - [K2C6B_HUMAN]	479.566	24.82	1	19	178	564	60.0303	8.00146
		P02538	Keratin, type II cytoskeletal 6A OS=Homo sapiens GN=KRT6A PE=1 SV=3 - [K2C6A_HUMAN]	418.304	27.66	2	20	158	564	60.0083	8.00146
	High	HGDDLR	1	4	4		0	1.99175	2	712.34	3.19352	7.80882	0
		Accession	Description	Score	Coverage	# Unique Peptides	# Peptides	# PSMs	# AAs	MW [kDa]	calc. pI
		P13647	Keratin, type II cytoskeletal 5 OS=Homo sapiens GN=KRT5 PE=1 SV=3 - [K2C5_HUMAN]	559.797	39.66	14	27	208	590	62.34	7.73779
		P04259	Keratin, type II cytoskeletal 6B OS=Homo sapiens GN=KRT6B PE=1 SV=5 - [K2C6B_HUMAN]	479.566	24.82	1	19	178	564	60.0303	8.00146
		P02538	Keratin, type II cytoskeletal 6A OS=Homo sapiens GN=KRT6A PE=1 SV=3 - [K2C6A_HUMAN]	418.304	27.66	2	20	158	564	60.0083	8.00146
		P05787	Keratin, type II cytoskeletal 8 OS=Homo sapiens GN=KRT8 PE=1 SV=7 - [K2C8_HUMAN]	230.654	24.84	8	15	82	483	53.6711	5.59229
	A3	Sequence	# PSMs	# Proteins	# Protein Groups	Modifications	ΔCn	XCorr	Charge	MH+ [Da]	ΔM [ppm]	RT [min]	# Missed Cleavages
	High	ISGETIFVTAPHEATAGIIGVNR	2	1	1		0	7.02331	3	2353.25	0.692418	44.9589	0
		Accession	Description	Score	Coverage	# Unique Peptides	# Peptides	# PSMs	# AAs	MW [kDa]	calc. pI
		Q00610	Clathrin heavy chain 1 OS=Homo sapiens GN=CLTC PE=1 SV=5 - [CLH1_HUMAN]	509.086	31.04	52	52	159	1675	191.493	5.69385
	High	LASTLVHLGEYQAAVDGAR	5	1	1		0	6.04368	3	1971.03	0.532935	40.8263	0
		Accession	Description	Score	Coverage	# Unique Peptides	# Peptides	# PSMs	# AAs	MW [kDa]	calc. pI
		Q00610	Clathrin heavy chain 1 OS=Homo sapiens GN=CLTC PE=1 SV=5 - [CLH1_HUMAN]	509.086	31.04	52	52	159	1675	191.493	5.69385
	High	mEGNAEESTLFcFAVR	1	1	1	M1(Oxidation); C12(Carbamidomethyl)	0	5.63809	2	1876.82	1.35087	47.8231	0
		Accession	Description	Score	Coverage	# Unique Peptides	# Peptides	# PSMs	# AAs	MW [kDa]	calc. pI
		Q00610	Clathrin heavy chain 1 OS=Homo sapiens GN=CLTC PE=1 SV=5 - [CLH1_HUMAN]	509.086	31.04	52	52	159	1675	191.493	5.69385
	High	IHEGcEEPATHNALAK	4	1	1	C5(Carbamidomethyl)	0	5.36637	3	1776.83	-0.0839665	18.8059	0
		Accession	Description	Score	Coverage	# Unique Peptides	# Peptides	# PSMs	# AAs	MW [kDa]	calc. pI
		Q00610	Clathrin heavy chain 1 OS=Homo sapiens GN=CLTC PE=1 SV=5 - [CLH1_HUMAN]	509.086	31.04	52	52	159	1675	191.493	5.69385
	High	GQFSTDELVAEVEKR	2	1	1		0	5.17072	3	1707.85	-0.535336	42.4516	1
		Accession	Description	Score	Coverage	# Unique Peptides	# Peptides	# PSMs	# AAs	MW [kDa]	calc. pI
		Q00610	Clathrin heavy chain 1 OS=Homo sapiens GN=CLTC PE=1 SV=5 - [CLH1_HUMAN]	509.086	31.04	52	52	159	1675	191.493	5.69385
	High	KVSQPIEGHAASFAQFK	1	1	1		0	5.09463	3	1844.97	2.73817	32.3897	1
		Accession	Description	Score	Coverage	# Unique Peptides	# Peptides	# PSMs	# AAs	MW [kDa]	calc. pI
		Q00610	Clathrin heavy chain 1 OS=Homo sapiens GN=CLTC PE=1 SV=5 - [CLH1_HUMAN]	509.086	31.04	52	52	159	1675	191.493	5.69385
	High	ALEHFTDLYDIKR	4	1	1		0	4.99001	3	1620.84	-0.140395	38.2372	1
		Accession	Description	Score	Coverage	# Unique Peptides	# Peptides	# PSMs	# AAs	MW [kDa]	calc. pI
		Q00610	Clathrin heavy chain 1 OS=Homo sapiens GN=CLTC PE=1 SV=5 - [CLH1_HUMAN]	509.086	31.04	52	52	159	1675	191.493	5.69385
	High	VSQPIEGHAASFAQFK	3	1	1		0	4.90323	3	1716.87	0.20469	34.8836	0
		Accession	Description	Score	Coverage	# Unique Peptides	# Peptides	# PSMs	# AAs	MW [kDa]	calc. pI
		Q00610	Clathrin heavy chain 1 OS=Homo sapiens GN=CLTC PE=1 SV=5 - [CLH1_HUMAN]	509.086	31.04	52	52	159	1675	191.493	5.69385
	High	NNRPSEGPLQTR	9	1	1		0	4.75128	3	1368.7	0.177519	18.7524	0
		Accession	Description	Score	Coverage	# Unique Peptides	# Peptides	# PSMs	# AAs	MW [kDa]	calc. pI
		Q00610	Clathrin heavy chain 1 OS=Homo sapiens GN=CLTC PE=1 SV=5 - [CLH1_HUMAN]	509.086	31.04	52	52	159	1675	191.493	5.69385
	High	RPISADSAImNPASK	2	1	1	M10(Oxidation)	0	4.42059	3	1573.8	-1.91886	24.2303	0
		Accession	Description	Score	Coverage	# Unique Peptides	# Peptides	# PSMs	# AAs	MW [kDa]	calc. pI
		Q00610	Clathrin heavy chain 1 OS=Homo sapiens GN=CLTC PE=1 SV=5 - [CLH1_HUMAN]	509.086	31.04	52	52	159	1675	191.493	5.69385
	High	RDPHLAcVAYER	1	1	1	C7(Carbamidomethyl)	0	4.28833	3	1486.72	0.105133	24.8591	1
		Accession	Description	Score	Coverage	# Unique Peptides	# Peptides	# PSMs	# AAs	MW [kDa]	calc. pI
		Q00610	Clathrin heavy chain 1 OS=Homo sapiens GN=CLTC PE=1 SV=5 - [CLH1_HUMAN]	509.086	31.04	52	52	159	1675	191.493	5.69385
	High	HSSLAGcQIINYR	4	1	1	C7(Carbamidomethyl)	0	4.2475	2	1518.74	-2.97309	32.4221	0
		Accession	Description	Score	Coverage	# Unique Peptides	# Peptides	# PSMs	# AAs	MW [kDa]	calc. pI
		Q00610	Clathrin heavy chain 1 OS=Homo sapiens GN=CLTC PE=1 SV=5 - [CLH1_HUMAN]	509.086	31.04	52	52	159	1675	191.493	5.69385
	High	LHIIEVGTPPTGNQPFPK	5	1	1		0	4.24467	3	1945.05	-0.547814	39.5187	0
		Accession	Description	Score	Coverage	# Unique Peptides	# Peptides	# PSMs	# AAs	MW [kDa]	calc. pI
		Q00610	Clathrin heavy chain 1 OS=Homo sapiens GN=CLTC PE=1 SV=5 - [CLH1_HUMAN]	509.086	31.04	52	52	159	1675	191.493	5.69385
	High	KFNALFAQGNYSEAAK	2	1	1		0	3.97631	3	1758.88	-2.0563	36.3579	1
		Accession	Description	Score	Coverage	# Unique Peptides	# Peptides	# PSMs	# AAs	MW [kDa]	calc. pI
		Q00610	Clathrin heavy chain 1 OS=Homo sapiens GN=CLTC PE=1 SV=5 - [CLH1_HUMAN]	509.086	31.04	52	52	159	1675	191.493	5.69385
	High	GQFSTDELVAEVEK	2	1	1		0	3.79319	2	1551.75	-1.37702	43.226	0
		Accession	Description	Score	Coverage	# Unique Peptides	# Peptides	# PSMs	# AAs	MW [kDa]	calc. pI
		Q00610	Clathrin heavy chain 1 OS=Homo sapiens GN=CLTC PE=1 SV=5 - [CLH1_HUMAN]	509.086	31.04	52	52	159	1675	191.493	5.69385
	High	NLQNLLILTAIK	2	1	1		0	3.58917	2	1353.85	1.54156	49.8088	0
		Accession	Description	Score	Coverage	# Unique Peptides	# Peptides	# PSMs	# AAs	MW [kDa]	calc. pI
		Q00610	Clathrin heavy chain 1 OS=Homo sapiens GN=CLTC PE=1 SV=5 - [CLH1_HUMAN]	509.086	31.04	52	52	159	1675	191.493	5.69385
	High	NNLAGAEELFAR	4	1	1		0	3.55892	2	1304.66	-0.421738	42.1188	0
		Accession	Description	Score	Coverage	# Unique Peptides	# Peptides	# PSMs	# AAs	MW [kDa]	calc. pI
		Q00610	Clathrin heavy chain 1 OS=Homo sapiens GN=CLTC PE=1 SV=5 - [CLH1_HUMAN]	509.086	31.04	52	52	159	1675	191.493	5.69385
	High	ESYVETELIFALAK	1	1	1		0	3.55779	2	1612.85	0.706055	49.7938	0
		Accession	Description	Score	Coverage	# Unique Peptides	# Peptides	# PSMs	# AAs	MW [kDa]	calc. pI
		Q00610	Clathrin heavy chain 1 OS=Homo sapiens GN=CLTC PE=1 SV=5 - [CLH1_HUMAN]	509.086	31.04	52	52	159	1675	191.493	5.69385
	High	LEKHELIEFR	3	1	1		0	3.46826	3	1313.72	0.429779	32.0444	1
		Accession	Description	Score	Coverage	# Unique Peptides	# Peptides	# PSMs	# AAs	MW [kDa]	calc. pI
		Q00610	Clathrin heavy chain 1 OS=Homo sapiens GN=CLTC PE=1 SV=5 - [CLH1_HUMAN]	509.086	31.04	52	52	159	1675	191.493	5.69385
	High	IVLDNSVFSEHR	7	1	1		0	3.3802	3	1415.73	-0.469957	36.6781	0
		Accession	Description	Score	Coverage	# Unique Peptides	# Peptides	# PSMs	# AAs	MW [kDa]	calc. pI
		Q00610	Clathrin heavy chain 1 OS=Homo sapiens GN=CLTC PE=1 SV=5 - [CLH1_HUMAN]	509.086	31.04	52	52	159	1675	191.493	5.69385
	High	VIQcFAETGQVQK	2	1	1	C4(Carbamidomethyl)	0	3.32005	2	1507.76	-0.750861	29.5153	0
		Accession	Description	Score	Coverage	# Unique Peptides	# Peptides	# PSMs	# AAs	MW [kDa]	calc. pI
		Q00610	Clathrin heavy chain 1 OS=Homo sapiens GN=CLTC PE=1 SV=5 - [CLH1_HUMAN]	509.086	31.04	52	52	159	1675	191.493	5.69385
	High	TGQIKEVER	8	1	1		0	3.28378	2	1059.58	0.385259	15.0255	1
		Accession	Description	Score	Coverage	# Unique Peptides	# Peptides	# PSMs	# AAs	MW [kDa]	calc. pI
		Q00610	Clathrin heavy chain 1 OS=Homo sapiens GN=CLTC PE=1 SV=5 - [CLH1_HUMAN]	509.086	31.04	52	52	159	1675	191.493	5.69385
	High	VANVELYYR	5	1	1		0	3.2687	2	1126.59	-0.218814	34.3728	0
		Accession	Description	Score	Coverage	# Unique Peptides	# Peptides	# PSMs	# AAs	MW [kDa]	calc. pI
		Q00610	Clathrin heavy chain 1 OS=Homo sapiens GN=CLTC PE=1 SV=5 - [CLH1_HUMAN]	509.086	31.04	52	52	159	1675	191.493	5.69385
	High	VVGAmQLYSVDR	3	1	1	M5(Oxidation)	0	3.25708	2	1353.68	-0.468045	32.6867	0
		Accession	Description	Score	Coverage	# Unique Peptides	# Peptides	# PSMs	# AAs	MW [kDa]	calc. pI
		Q00610	Clathrin heavy chain 1 OS=Homo sapiens GN=CLTC PE=1 SV=5 - [CLH1_HUMAN]	509.086	31.04	52	52	159	1675	191.493	5.69385
	High	EGQFKDIITK	2	1	1		0	3.22085	2	1178.64	0.230776	29.6876	1
		Accession	Description	Score	Coverage	# Unique Peptides	# Peptides	# PSMs	# AAs	MW [kDa]	calc. pI
		Q00610	Clathrin heavy chain 1 OS=Homo sapiens GN=CLTC PE=1 SV=5 - [CLH1_HUMAN]	509.086	31.04	52	52	159	1675	191.493	5.69385
	High	LTDQLPLIIVcDR	1	1	1	C11(Carbamidomethyl)	0	3.18513	2	1555.85	0.424854	48.3027	0
		Accession	Description	Score	Coverage	# Unique Peptides	# Peptides	# PSMs	# AAs	MW [kDa]	calc. pI
		Q00610	Clathrin heavy chain 1 OS=Homo sapiens GN=CLTC PE=1 SV=5 - [CLH1_HUMAN]	509.086	31.04	52	52	159	1675	191.493	5.69385
	High	DPHLAcVAYER	1	1	1	C6(Carbamidomethyl)	0	3.18356	3	1330.62	-3.15075	28.5454	0
		Accession	Description	Score	Coverage	# Unique Peptides	# Peptides	# PSMs	# AAs	MW [kDa]	calc. pI
		Q00610	Clathrin heavy chain 1 OS=Homo sapiens GN=CLTC PE=1 SV=5 - [CLH1_HUMAN]	509.086	31.04	52	52	159	1675	191.493	5.69385
	High	WLLLTGISAQQNR	1	1	1		0	3.17583	2	1499.83	0.964696	48.4133	0
		Accession	Description	Score	Coverage	# Unique Peptides	# Peptides	# PSMs	# AAs	MW [kDa]	calc. pI
		Q00610	Clathrin heavy chain 1 OS=Homo sapiens GN=CLTC PE=1 SV=5 - [CLH1_HUMAN]	509.086	31.04	52	52	159	1675	191.493	5.69385
	High	VVGAmQLYSVDRK	1	1	1	M5(Oxidation)	0	3.17079	3	1481.78	0.367031	29.1799	1
		Accession	Description	Score	Coverage	# Unique Peptides	# Peptides	# PSMs	# AAs	MW [kDa]	calc. pI
		Q00610	Clathrin heavy chain 1 OS=Homo sapiens GN=CLTC PE=1 SV=5 - [CLH1_HUMAN]	509.086	31.04	52	52	159	1675	191.493	5.69385
	High	HDVVFLITK	1	1	1		0	3.15404	2	1071.62	-1.20892	37.6207	0
		Accession	Description	Score	Coverage	# Unique Peptides	# Peptides	# PSMs	# AAs	MW [kDa]	calc. pI
		Q00610	Clathrin heavy chain 1 OS=Homo sapiens GN=CLTC PE=1 SV=5 - [CLH1_HUMAN]	509.086	31.04	52	52	159	1675	191.493	5.69385
	High	ESNcYDPERVK	2	1	1	C4(Carbamidomethyl)	0	3.11756	3	1396.62	0.684022	19.8988	1
		Accession	Description	Score	Coverage	# Unique Peptides	# Peptides	# PSMs	# AAs	MW [kDa]	calc. pI
		Q00610	Clathrin heavy chain 1 OS=Homo sapiens GN=CLTC PE=1 SV=5 - [CLH1_HUMAN]	509.086	31.04	52	52	159	1675	191.493	5.69385
	High	AHIAQLcEK	4	1	1	C7(Carbamidomethyl)	0	3.10792	2	1069.55	0.466569	19.7476	0
		Accession	Description	Score	Coverage	# Unique Peptides	# Peptides	# PSMs	# AAs	MW [kDa]	calc. pI
		Q00610	Clathrin heavy chain 1 OS=Homo sapiens GN=CLTC PE=1 SV=5 - [CLH1_HUMAN]	509.086	31.04	52	52	159	1675	191.493	5.69385
	High	IYIDSNNNPER	10	1	1		0	3.04752	2	1334.63	0.20632	24.6401	0
		Accession	Description	Score	Coverage	# Unique Peptides	# Peptides	# PSMs	# AAs	MW [kDa]	calc. pI
		Q00610	Clathrin heavy chain 1 OS=Homo sapiens GN=CLTC PE=1 SV=5 - [CLH1_HUMAN]	509.086	31.04	52	52	159	1675	191.493	5.69385
	High	VDKLDASESLR	3	1	1		0	3.04487	3	1232.65	-0.845677	24.2348	1
		Accession	Description	Score	Coverage	# Unique Peptides	# Peptides	# PSMs	# AAs	MW [kDa]	calc. pI
		Q00610	Clathrin heavy chain 1 OS=Homo sapiens GN=CLTC PE=1 SV=5 - [CLH1_HUMAN]	509.086	31.04	52	52	159	1675	191.493	5.69385
	High	LLYNNVSNFGR	8	1	1		0	2.94503	2	1296.67	-0.0540674	37.3178	0
		Accession	Description	Score	Coverage	# Unique Peptides	# Peptides	# PSMs	# AAs	MW [kDa]	calc. pI
		Q00610	Clathrin heavy chain 1 OS=Homo sapiens GN=CLTC PE=1 SV=5 - [CLH1_HUMAN]	509.086	31.04	52	52	159	1675	191.493	5.69385
	High	DAmQYASESK	1	1	1	M3(Oxidation)	0	2.90587	2	1145.48	-0.553288	15.2991	0
		Accession	Description	Score	Coverage	# Unique Peptides	# Peptides	# PSMs	# AAs	MW [kDa]	calc. pI
		Q00610	Clathrin heavy chain 1 OS=Homo sapiens GN=CLTC PE=1 SV=5 - [CLH1_HUMAN]	509.086	31.04	52	52	159	1675	191.493	5.69385
	High	YIEIYVQK	5	1	1		0	2.618	2	1055.58	1.3922	34.8791	0
		Accession	Description	Score	Coverage	# Unique Peptides	# Peptides	# PSMs	# AAs	MW [kDa]	calc. pI
		Q00610	Clathrin heavy chain 1 OS=Homo sapiens GN=CLTC PE=1 SV=5 - [CLH1_HUMAN]	509.086	31.04	52	52	159	1675	191.493	5.69385
	High	HELIEFR	3	1	1		0	2.60413	2	943.499	-0.205673	32.9964	0
		Accession	Description	Score	Coverage	# Unique Peptides	# Peptides	# PSMs	# AAs	MW [kDa]	calc. pI
		Q00610	Clathrin heavy chain 1 OS=Homo sapiens GN=CLTC PE=1 SV=5 - [CLH1_HUMAN]	509.086	31.04	52	52	159	1675	191.493	5.69385
	High	TLQIFNIEmK	3	1	1	M9(Oxidation)	0	2.54415	2	1252.66	-0.450658	43.8212	0
		Accession	Description	Score	Coverage	# Unique Peptides	# Peptides	# PSMs	# AAs	MW [kDa]	calc. pI
		Q00610	Clathrin heavy chain 1 OS=Homo sapiens GN=CLTC PE=1 SV=5 - [CLH1_HUMAN]	509.086	31.04	52	52	159	1675	191.493	5.69385
	High	ESNcYDPER	3	1	1	C4(Carbamidomethyl)	0	2.5349	2	1169.45	1.24497	18.2617	0
		Accession	Description	Score	Coverage	# Unique Peptides	# Peptides	# PSMs	# AAs	MW [kDa]	calc. pI
		Q00610	Clathrin heavy chain 1 OS=Homo sapiens GN=CLTC PE=1 SV=5 - [CLH1_HUMAN]	509.086	31.04	52	52	159	1675	191.493	5.69385
	High	QSVELcKK	1	1	1	C6(Carbamidomethyl)	0	2.45129	2	991.525	0.513822	14.6893	1
		Accession	Description	Score	Coverage	# Unique Peptides	# Peptides	# PSMs	# AAs	MW [kDa]	calc. pI
		Q00610	Clathrin heavy chain 1 OS=Homo sapiens GN=CLTC PE=1 SV=5 - [CLH1_HUMAN]	509.086	31.04	52	52	159	1675	191.493	5.69385
	High	EAIDSYIK	7	1	1		0	2.37671	2	938.487	4.08282	30.8109	0
		Accession	Description	Score	Coverage	# Unique Peptides	# Peptides	# PSMs	# AAs	MW [kDa]	calc. pI
		Q00610	Clathrin heavy chain 1 OS=Homo sapiens GN=CLTC PE=1 SV=5 - [CLH1_HUMAN]	509.086	31.04	52	52	159	1675	191.493	5.69385
	High	EVcFAcVDGK	2	1	1	C3(Carbamidomethyl); C6(Carbamidomethyl)	0	2.29676	2	1184.51	-0.330621	31.3849	0
		Accession	Description	Score	Coverage	# Unique Peptides	# Peptides	# PSMs	# AAs	MW [kDa]	calc. pI
		Q00610	Clathrin heavy chain 1 OS=Homo sapiens GN=CLTC PE=1 SV=5 - [CLH1_HUMAN]	509.086	31.04	52	52	159	1675	191.493	5.69385
	High	LLLPWLEAR	1	1	1		0	2.19612	2	1110.67	-1.54907	49.9592	0
		Accession	Description	Score	Coverage	# Unique Peptides	# Peptides	# PSMs	# AAs	MW [kDa]	calc. pI
		Q00610	Clathrin heavy chain 1 OS=Homo sapiens GN=CLTC PE=1 SV=5 - [CLH1_HUMAN]	509.086	31.04	52	52	159	1675	191.493	5.69385
	High	ENPYYDSR	5	1	1		0	2.03784	2	1043.45	2.2586	20.426	0
		Accession	Description	Score	Coverage	# Unique Peptides	# Peptides	# PSMs	# AAs	MW [kDa]	calc. pI
		Q00610	Clathrin heavy chain 1 OS=Homo sapiens GN=CLTC PE=1 SV=5 - [CLH1_HUMAN]	509.086	31.04	52	52	159	1675	191.493	5.69385
	High	KDSLYK	1	1	1		0	2.02368	2	753.413	-1.43188	12.2274	1
		Accession	Description	Score	Coverage	# Unique Peptides	# Peptides	# PSMs	# AAs	MW [kDa]	calc. pI
		Q00610	Clathrin heavy chain 1 OS=Homo sapiens GN=CLTC PE=1 SV=5 - [CLH1_HUMAN]	509.086	31.04	52	52	159	1675	191.493	5.69385
	High	VmEYINR	3	1	1	M2(Oxidation)	0	2.02013	2	940.456	0.215726	21.2758	0
		Accession	Description	Score	Coverage	# Unique Peptides	# Peptides	# PSMs	# AAs	MW [kDa]	calc. pI
		Q00610	Clathrin heavy chain 1 OS=Homo sapiens GN=CLTC PE=1 SV=5 - [CLH1_HUMAN]	509.086	31.04	52	52	159	1675	191.493	5.69385
	High	KQLLEK	3	1	1		0	2.01511	2	758.478	1.52509	13.3238	1
		Accession	Description	Score	Coverage	# Unique Peptides	# Peptides	# PSMs	# AAs	MW [kDa]	calc. pI
		Q00610	Clathrin heavy chain 1 OS=Homo sapiens GN=CLTC PE=1 SV=5 - [CLH1_HUMAN]	509.086	31.04	52	52	159	1675	191.493	5.69385
	High	AVNYFSK	2	1	1		0	2.0132	2	828.424	-0.829641	26.8669	0
		Accession	Description	Score	Coverage	# Unique Peptides	# Peptides	# PSMs	# AAs	MW [kDa]	calc. pI
		Q00610	Clathrin heavy chain 1 OS=Homo sapiens GN=CLTC PE=1 SV=5 - [CLH1_HUMAN]	509.086	31.04	52	52	159	1675	191.493	5.69385
	High	VKNFLK	1	1	1		0	1.96899	2	748.471	-1.16314	21.7304	1
		Accession	Description	Score	Coverage	# Unique Peptides	# Peptides	# PSMs	# AAs	MW [kDa]	calc. pI
		Q00610	Clathrin heavy chain 1 OS=Homo sapiens GN=CLTC PE=1 SV=5 - [CLH1_HUMAN]	509.086	31.04	52	52	159	1675	191.493	5.69385
	High	NLILVVR	1	1	1		0	1.95813	2	826.554	4.22068	38.2382	0
		Accession	Description	Score	Coverage	# Unique Peptides	# Peptides	# PSMs	# AAs	MW [kDa]	calc. pI
		Q00610	Clathrin heavy chain 1 OS=Homo sapiens GN=CLTC PE=1 SV=5 - [CLH1_HUMAN]	509.086	31.04	52	52	159	1675	191.493	5.69385
	High	AYEFAER	1	1	1		0	1.92287	2	885.41	-0.549765	26.019	0
		Accession	Description	Score	Coverage	# Unique Peptides	# Peptides	# PSMs	# AAs	MW [kDa]	calc. pI
		Q00610	Clathrin heavy chain 1 OS=Homo sapiens GN=CLTC PE=1 SV=5 - [CLH1_HUMAN]	509.086	31.04	52	52	159	1675	191.493	5.69385
Q86VP6	Cullin-associated NEDD8-dissociated protein 1 OS=Homo sapiens GN=CAND1 PE=1 SV=2 - [CAND1_HUMAN]	329.986	23.98	1	32	116	1230	136.289	5.78271
	A3	Sequence	# PSMs	# Proteins	# Protein Groups	Modifications	ΔCn	XCorr	Charge	MH+ [Da]	ΔM [ppm]	RT [min]	# Missed Cleavages
	High	LLEGEDAHLSSSQFSSGSQSSR	1	1	1		0	5.61733	3	2309.06	-3.80212	31.3085	0
		Accession	Description	Score	Coverage	# Unique Peptides	# Peptides	# PSMs	# AAs	MW [kDa]	calc. pI
		P02533	Keratin, type I cytoskeletal 14 OS=Homo sapiens GN=KRT14 PE=1 SV=4 - [K1C14_HUMAN]	497.056	36.65	3	17	183	472	51.5294	5.16064
	High	APSTYGGGLSVSSSR	17	1	1		0	4.30836	2	1425.7	0.888278	27.2671	0
		Accession	Description	Score	Coverage	# Unique Peptides	# Peptides	# PSMs	# AAs	MW [kDa]	calc. pI
		P02533	Keratin, type I cytoskeletal 14 OS=Homo sapiens GN=KRT14 PE=1 SV=4 - [K1C14_HUMAN]	497.056	36.65	3	17	183	472	51.5294	5.16064
	High	VTmQNLNDRLASYLDKVR	2	3	3	M3(Oxidation)	0	4.2565	4	2152.12	2.06816	50.0029	2
		Accession	Description	Score	Coverage	# Unique Peptides	# Peptides	# PSMs	# AAs	MW [kDa]	calc. pI
		P13645	Keratin, type I cytoskeletal 10 OS=Homo sapiens GN=KRT10 PE=1 SV=6 - [K1C10_HUMAN]	1914.18	55.99	32	38	623	584	58.7917	5.21143
		P02533	Keratin, type I cytoskeletal 14 OS=Homo sapiens GN=KRT14 PE=1 SV=4 - [K1C14_HUMAN]	497.056	36.65	3	17	183	472	51.5294	5.16064
		P08779	Keratin, type I cytoskeletal 16 OS=Homo sapiens GN=KRT16 PE=1 SV=4 - [K1C16_HUMAN]	427.102	32.77	4	16	164	473	51.2362	5.04639
	High	EVATNSELVQSGK	5	2	2		0	3.86491	2	1361.69	-1.01539	22.3323	0
		Accession	Description	Score	Coverage	# Unique Peptides	# Peptides	# PSMs	# AAs	MW [kDa]	calc. pI
		P02533	Keratin, type I cytoskeletal 14 OS=Homo sapiens GN=KRT14 PE=1 SV=4 - [K1C14_HUMAN]	497.056	36.65	3	17	183	472	51.5294	5.16064
		Q04695	Keratin, type I cytoskeletal 17 OS=Homo sapiens GN=KRT17 PE=1 SV=2 - [K1C17_HUMAN]	270.034	18.52	2	9	112	432	48.076	5.021
	High	ALEEANADLEVK	18	3	3		0	3.7607	2	1301.66	1.65847	29.7565	0
		Accession	Description	Score	Coverage	# Unique Peptides	# Peptides	# PSMs	# AAs	MW [kDa]	calc. pI
		P02533	Keratin, type I cytoskeletal 14 OS=Homo sapiens GN=KRT14 PE=1 SV=4 - [K1C14_HUMAN]	497.056	36.65	3	17	183	472	51.5294	5.16064
		P08779	Keratin, type I cytoskeletal 16 OS=Homo sapiens GN=KRT16 PE=1 SV=4 - [K1C16_HUMAN]	427.102	32.77	4	16	164	473	51.2362	5.04639
		P19012	Keratin, type I cytoskeletal 15 OS=Homo sapiens GN=KRT15 PE=1 SV=3 - [K1C15_HUMAN]	310.822	14.04	2	8	125	456	49.1811	4.76709
	High	ASLENSLEETKGR	2	2	2		0	3.48558	3	1433.73	2.1616	26.2447	1
		Accession	Description	Score	Coverage	# Unique Peptides	# Peptides	# PSMs	# AAs	MW [kDa]	calc. pI
		P02533	Keratin, type I cytoskeletal 14 OS=Homo sapiens GN=KRT14 PE=1 SV=4 - [K1C14_HUMAN]	497.056	36.65	3	17	183	472	51.5294	5.16064
		P08779	Keratin, type I cytoskeletal 16 OS=Homo sapiens GN=KRT16 PE=1 SV=4 - [K1C16_HUMAN]	427.102	32.77	4	16	164	473	51.2362	5.04639
	High	GScGIGGGIGGGSSR	1	2	2	C3(Carbamidomethyl)	0	3.45755	2	1278.59	2.2065	22.0884	0
		Accession	Description	Score	Coverage	# Unique Peptides	# Peptides	# PSMs	# AAs	MW [kDa]	calc. pI
		P02533	Keratin, type I cytoskeletal 14 OS=Homo sapiens GN=KRT14 PE=1 SV=4 - [K1C14_HUMAN]	497.056	36.65	3	17	183	472	51.5294	5.16064
		P08779	Keratin, type I cytoskeletal 16 OS=Homo sapiens GN=KRT16 PE=1 SV=4 - [K1C16_HUMAN]	427.102	32.77	4	16	164	473	51.2362	5.04639
	High	LASYLDKVR	37	6	5		0	3.13153	3	1064.61	-0.987653	29.1392	1
		Accession	Description	Score	Coverage	# Unique Peptides	# Peptides	# PSMs	# AAs	MW [kDa]	calc. pI
		P13645	Keratin, type I cytoskeletal 10 OS=Homo sapiens GN=KRT10 PE=1 SV=6 - [K1C10_HUMAN]	1914.18	55.99	32	38	623	584	58.7917	5.21143
		P02533	Keratin, type I cytoskeletal 14 OS=Homo sapiens GN=KRT14 PE=1 SV=4 - [K1C14_HUMAN]	497.056	36.65	3	17	183	472	51.5294	5.16064
		P08779	Keratin, type I cytoskeletal 16 OS=Homo sapiens GN=KRT16 PE=1 SV=4 - [K1C16_HUMAN]	427.102	32.77	4	16	164	473	51.2362	5.04639
		P19012	Keratin, type I cytoskeletal 15 OS=Homo sapiens GN=KRT15 PE=1 SV=3 - [K1C15_HUMAN]	310.822	14.04	2	8	125	456	49.1811	4.76709
		Q04695	Keratin, type I cytoskeletal 17 OS=Homo sapiens GN=KRT17 PE=1 SV=2 - [K1C17_HUMAN]	270.034	18.52	2	9	112	432	48.076	5.021
	High	ISSVLAGGScR	3	2	2	C10(Carbamidomethyl)	0	3.11129	2	1106.57	3.06907	24.5458	0
		Accession	Description	Score	Coverage	# Unique Peptides	# Peptides	# PSMs	# AAs	MW [kDa]	calc. pI
		P02533	Keratin, type I cytoskeletal 14 OS=Homo sapiens GN=KRT14 PE=1 SV=4 - [K1C14_HUMAN]	497.056	36.65	3	17	183	472	51.5294	5.16064
		P08779	Keratin, type I cytoskeletal 16 OS=Homo sapiens GN=KRT16 PE=1 SV=4 - [K1C16_HUMAN]	427.102	32.77	4	16	164	473	51.2362	5.04639
	High	VTmQNLNDR	24	4	4	M3(Oxidation)	0	3.0508	2	1106.53	-0.781082	15.4218	0
		Accession	Description	Score	Coverage	# Unique Peptides	# Peptides	# PSMs	# AAs	MW [kDa]	calc. pI
		P13645	Keratin, type I cytoskeletal 10 OS=Homo sapiens GN=KRT10 PE=1 SV=6 - [K1C10_HUMAN]	1914.18	55.99	32	38	623	584	58.7917	5.21143
		P02533	Keratin, type I cytoskeletal 14 OS=Homo sapiens GN=KRT14 PE=1 SV=4 - [K1C14_HUMAN]	497.056	36.65	3	17	183	472	51.5294	5.16064
		P08779	Keratin, type I cytoskeletal 16 OS=Homo sapiens GN=KRT16 PE=1 SV=4 - [K1C16_HUMAN]	427.102	32.77	4	16	164	473	51.2362	5.04639
		Q7Z3Y8	Keratin, type I cytoskeletal 27 OS=Homo sapiens GN=KRT27 PE=1 SV=2 - [K1C27_HUMAN]	115.092	8.06	2	4	45	459	49.7915	5.04639
	High	VLDELTLAR	20	5	4		0	2.78683	2	1029.6	1.16461	37.2766	0
		Accession	Description	Score	Coverage	# Unique Peptides	# Peptides	# PSMs	# AAs	MW [kDa]	calc. pI
		P02533	Keratin, type I cytoskeletal 14 OS=Homo sapiens GN=KRT14 PE=1 SV=4 - [K1C14_HUMAN]	497.056	36.65	3	17	183	472	51.5294	5.16064
		P08779	Keratin, type I cytoskeletal 16 OS=Homo sapiens GN=KRT16 PE=1 SV=4 - [K1C16_HUMAN]	427.102	32.77	4	16	164	473	51.2362	5.04639
		P19012	Keratin, type I cytoskeletal 15 OS=Homo sapiens GN=KRT15 PE=1 SV=3 - [K1C15_HUMAN]	310.822	14.04	2	8	125	456	49.1811	4.76709
		Q04695	Keratin, type I cytoskeletal 17 OS=Homo sapiens GN=KRT17 PE=1 SV=2 - [K1C17_HUMAN]	270.034	18.52	2	9	112	432	48.076	5.021
	High	ILNEmRDQYEK	2	2	2	M5(Oxidation)	0	2.77846	3	1454.7	1.88488	19.5694	1
		Accession	Description	Score	Coverage	# Unique Peptides	# Peptides	# PSMs	# AAs	MW [kDa]	calc. pI
		P02533	Keratin, type I cytoskeletal 14 OS=Homo sapiens GN=KRT14 PE=1 SV=4 - [K1C14_HUMAN]	497.056	36.65	3	17	183	472	51.5294	5.16064
		Q04695	Keratin, type I cytoskeletal 17 OS=Homo sapiens GN=KRT17 PE=1 SV=2 - [K1C17_HUMAN]	270.034	18.52	2	9	112	432	48.076	5.021
	High	LEQEIATYR	1	5	4		0	2.42997	2	1122.58	2.85023	27.4041	0
		Accession	Description	Score	Coverage	# Unique Peptides	# Peptides	# PSMs	# AAs	MW [kDa]	calc. pI
		P02533	Keratin, type I cytoskeletal 14 OS=Homo sapiens GN=KRT14 PE=1 SV=4 - [K1C14_HUMAN]	497.056	36.65	3	17	183	472	51.5294	5.16064
		P08779	Keratin, type I cytoskeletal 16 OS=Homo sapiens GN=KRT16 PE=1 SV=4 - [K1C16_HUMAN]	427.102	32.77	4	16	164	473	51.2362	5.04639
		P19012	Keratin, type I cytoskeletal 15 OS=Homo sapiens GN=KRT15 PE=1 SV=3 - [K1C15_HUMAN]	310.822	14.04	2	8	125	456	49.1811	4.76709
		Q04695	Keratin, type I cytoskeletal 17 OS=Homo sapiens GN=KRT17 PE=1 SV=2 - [K1C17_HUMAN]	270.034	18.52	2	9	112	432	48.076	5.021
	High	TKYETELNLR	4	1	1		0	2.24527	2	1266.67	-0.682856	29.6521	1
		Accession	Description	Score	Coverage	# Unique Peptides	# Peptides	# PSMs	# AAs	MW [kDa]	calc. pI
		P02533	Keratin, type I cytoskeletal 14 OS=Homo sapiens GN=KRT14 PE=1 SV=4 - [K1C14_HUMAN]	497.056	36.65	3	17	183	472	51.5294	5.16064
	High	LASYLDK	15	7	6		0	2.20306	2	809.439	-1.37715	25.0689	0
		Accession	Description	Score	Coverage	# Unique Peptides	# Peptides	# PSMs	# AAs	MW [kDa]	calc. pI
		P13645	Keratin, type I cytoskeletal 10 OS=Homo sapiens GN=KRT10 PE=1 SV=6 - [K1C10_HUMAN]	1914.18	55.99	32	38	623	584	58.7917	5.21143
		P35527	Keratin, type I cytoskeletal 9 OS=Homo sapiens GN=KRT9 PE=1 SV=3 - [K1C9_HUMAN]	1331.94	61.32	30	31	399	623	62.0268	5.23682
		P02533	Keratin, type I cytoskeletal 14 OS=Homo sapiens GN=KRT14 PE=1 SV=4 - [K1C14_HUMAN]	497.056	36.65	3	17	183	472	51.5294	5.16064
		P08779	Keratin, type I cytoskeletal 16 OS=Homo sapiens GN=KRT16 PE=1 SV=4 - [K1C16_HUMAN]	427.102	32.77	4	16	164	473	51.2362	5.04639
		P19012	Keratin, type I cytoskeletal 15 OS=Homo sapiens GN=KRT15 PE=1 SV=3 - [K1C15_HUMAN]	310.822	14.04	2	8	125	456	49.1811	4.76709
		Q04695	Keratin, type I cytoskeletal 17 OS=Homo sapiens GN=KRT17 PE=1 SV=2 - [K1C17_HUMAN]	270.034	18.52	2	9	112	432	48.076	5.021
	High	LAADDFR	30	7	6		0	2.18557	2	807.403	4.4507	25.8624	0
		Accession	Description	Score	Coverage	# Unique Peptides	# Peptides	# PSMs	# AAs	MW [kDa]	calc. pI
		P13645	Keratin, type I cytoskeletal 10 OS=Homo sapiens GN=KRT10 PE=1 SV=6 - [K1C10_HUMAN]	1914.18	55.99	32	38	623	584	58.7917	5.21143
		P02533	Keratin, type I cytoskeletal 14 OS=Homo sapiens GN=KRT14 PE=1 SV=4 - [K1C14_HUMAN]	497.056	36.65	3	17	183	472	51.5294	5.16064
		P08779	Keratin, type I cytoskeletal 16 OS=Homo sapiens GN=KRT16 PE=1 SV=4 - [K1C16_HUMAN]	427.102	32.77	4	16	164	473	51.2362	5.04639
		P19012	Keratin, type I cytoskeletal 15 OS=Homo sapiens GN=KRT15 PE=1 SV=3 - [K1C15_HUMAN]	310.822	14.04	2	8	125	456	49.1811	4.76709
		Q04695	Keratin, type I cytoskeletal 17 OS=Homo sapiens GN=KRT17 PE=1 SV=2 - [K1C17_HUMAN]	270.034	18.52	2	9	112	432	48.076	5.021
		P05783	Keratin, type I cytoskeletal 18 OS=Homo sapiens GN=KRT18 PE=1 SV=2 - [K1C18_HUMAN]	137.752	32.79	14	15	56	430	48.0285	5.45264
	High	TIEDLRNK	1	2	2		0	2.04904	2	988.543	0.485435	18.9685	1
		Accession	Description	Score	Coverage	# Unique Peptides	# Peptides	# PSMs	# AAs	MW [kDa]	calc. pI
		P02533	Keratin, type I cytoskeletal 14 OS=Homo sapiens GN=KRT14 PE=1 SV=4 - [K1C14_HUMAN]	497.056	36.65	3	17	183	472	51.5294	5.16064
		P08779	Keratin, type I cytoskeletal 16 OS=Homo sapiens GN=KRT16 PE=1 SV=4 - [K1C16_HUMAN]	427.102	32.77	4	16	164	473	51.2362	5.04639
P08238	Heat shock protein HSP 90-beta OS=Homo sapiens GN=HSP90AB1 PE=1 SV=4 - [HS90B_HUMAN]	1350.95	48.34	2	30	420	724	83.2121	5.03369
	A3	Sequence	# PSMs	# Proteins	# Protein Groups	Modifications	ΔCn	XCorr	Charge	MH+ [Da]	ΔM [ppm]	RT [min]	# Missed Cleavages
	High	NLDLDSIIAEVKAQYEEIAQR	1	3	3		0	5.64718	3	2418.25	-0.0788112	51.4581	1
		Accession	Description	Score	Coverage	# Unique Peptides	# Peptides	# PSMs	# AAs	MW [kDa]	calc. pI
		P35908	Keratin, type II cytoskeletal 2 epidermal OS=Homo sapiens GN=KRT2 PE=1 SV=2 - [K22E_HUMAN]	2123.44	77.78	43	53	622	639	65.3932	8.00146
		P04259	Keratin, type II cytoskeletal 6B OS=Homo sapiens GN=KRT6B PE=1 SV=5 - [K2C6B_HUMAN]	479.566	24.82	1	19	178	564	60.0303	8.00146
		P02538	Keratin, type II cytoskeletal 6A OS=Homo sapiens GN=KRT6A PE=1 SV=3 - [K2C6A_HUMAN]	418.304	27.66	2	20	158	564	60.0083	8.00146
	High	NKYEDEINKR	26	5	5		0	3.93948	3	1308.66	2.23809	19.5807	2
		Accession	Description	Score	Coverage	# Unique Peptides	# Peptides	# PSMs	# AAs	MW [kDa]	calc. pI
		P04264	Keratin, type II cytoskeletal 1 OS=Homo sapiens GN=KRT1 PE=1 SV=6 - [K2C1_HUMAN]	2789.33	68.94	48	55	834	644	65.999	8.11865
		P13647	Keratin, type II cytoskeletal 5 OS=Homo sapiens GN=KRT5 PE=1 SV=3 - [K2C5_HUMAN]	559.797	39.66	14	27	208	590	62.34	7.73779
		P04259	Keratin, type II cytoskeletal 6B OS=Homo sapiens GN=KRT6B PE=1 SV=5 - [K2C6B_HUMAN]	479.566	24.82	1	19	178	564	60.0303	8.00146
		P02538	Keratin, type II cytoskeletal 6A OS=Homo sapiens GN=KRT6A PE=1 SV=3 - [K2C6A_HUMAN]	418.304	27.66	2	20	158	564	60.0083	8.00146
		P05787	Keratin, type II cytoskeletal 8 OS=Homo sapiens GN=KRT8 PE=1 SV=7 - [K2C8_HUMAN]	230.654	24.84	8	15	82	483	53.6711	5.59229
	High	TAAENEFVTLKK	3	2	2		0	3.44747	3	1350.73	-0.59317	29.9087	1
		Accession	Description	Score	Coverage	# Unique Peptides	# Peptides	# PSMs	# AAs	MW [kDa]	calc. pI
		P04259	Keratin, type II cytoskeletal 6B OS=Homo sapiens GN=KRT6B PE=1 SV=5 - [K2C6B_HUMAN]	479.566	24.82	1	19	178	564	60.0303	8.00146
		P02538	Keratin, type II cytoskeletal 6A OS=Homo sapiens GN=KRT6A PE=1 SV=3 - [K2C6A_HUMAN]	418.304	27.66	2	20	158	564	60.0083	8.00146
	High	NLDLDSIIAEVK	5	4	4		0	3.40586	2	1329.73	1.95077	49.1873	0
		Accession	Description	Score	Coverage	# Unique Peptides	# Peptides	# PSMs	# AAs	MW [kDa]	calc. pI
		P35908	Keratin, type II cytoskeletal 2 epidermal OS=Homo sapiens GN=KRT2 PE=1 SV=2 - [K22E_HUMAN]	2123.44	77.78	43	53	622	639	65.3932	8.00146
		P13647	Keratin, type II cytoskeletal 5 OS=Homo sapiens GN=KRT5 PE=1 SV=3 - [K2C5_HUMAN]	559.797	39.66	14	27	208	590	62.34	7.73779
		P04259	Keratin, type II cytoskeletal 6B OS=Homo sapiens GN=KRT6B PE=1 SV=5 - [K2C6B_HUMAN]	479.566	24.82	1	19	178	564	60.0303	8.00146
		P02538	Keratin, type II cytoskeletal 6A OS=Homo sapiens GN=KRT6A PE=1 SV=3 - [K2C6A_HUMAN]	418.304	27.66	2	20	158	564	60.0083	8.00146
	High	NKYEDEINK	2	5	5		0	3.31195	2	1152.55	-0.452384	19.3368	1
		Accession	Description	Score	Coverage	# Unique Peptides	# Peptides	# PSMs	# AAs	MW [kDa]	calc. pI
		P04264	Keratin, type II cytoskeletal 1 OS=Homo sapiens GN=KRT1 PE=1 SV=6 - [K2C1_HUMAN]	2789.33	68.94	48	55	834	644	65.999	8.11865
		P13647	Keratin, type II cytoskeletal 5 OS=Homo sapiens GN=KRT5 PE=1 SV=3 - [K2C5_HUMAN]	559.797	39.66	14	27	208	590	62.34	7.73779
		P04259	Keratin, type II cytoskeletal 6B OS=Homo sapiens GN=KRT6B PE=1 SV=5 - [K2C6B_HUMAN]	479.566	24.82	1	19	178	564	60.0303	8.00146
		P02538	Keratin, type II cytoskeletal 6A OS=Homo sapiens GN=KRT6A PE=1 SV=3 - [K2C6A_HUMAN]	418.304	27.66	2	20	158	564	60.0083	8.00146
		P05787	Keratin, type II cytoskeletal 8 OS=Homo sapiens GN=KRT8 PE=1 SV=7 - [K2C8_HUMAN]	230.654	24.84	8	15	82	483	53.6711	5.59229
	High	FASFIDKVR	6	5	5		0	3.17821	3	1082.6	-0.866873	35.4747	1
		Accession	Description	Score	Coverage	# Unique Peptides	# Peptides	# PSMs	# AAs	MW [kDa]	calc. pI
		P35908	Keratin, type II cytoskeletal 2 epidermal OS=Homo sapiens GN=KRT2 PE=1 SV=2 - [K22E_HUMAN]	2123.44	77.78	43	53	622	639	65.3932	8.00146
		P13647	Keratin, type II cytoskeletal 5 OS=Homo sapiens GN=KRT5 PE=1 SV=3 - [K2C5_HUMAN]	559.797	39.66	14	27	208	590	62.34	7.73779
		P04259	Keratin, type II cytoskeletal 6B OS=Homo sapiens GN=KRT6B PE=1 SV=5 - [K2C6B_HUMAN]	479.566	24.82	1	19	178	564	60.0303	8.00146
		P02538	Keratin, type II cytoskeletal 6A OS=Homo sapiens GN=KRT6A PE=1 SV=3 - [K2C6A_HUMAN]	418.304	27.66	2	20	158	564	60.0083	8.00146
		P05787	Keratin, type II cytoskeletal 8 OS=Homo sapiens GN=KRT8 PE=1 SV=7 - [K2C8_HUMAN]	230.654	24.84	8	15	82	483	53.6711	5.59229
	High	YEELQITAGR	45	2	2		0	3.16524	2	1179.6	-0.690341	32.1498	0
		Accession	Description	Score	Coverage	# Unique Peptides	# Peptides	# PSMs	# AAs	MW [kDa]	calc. pI
		P04264	Keratin, type II cytoskeletal 1 OS=Homo sapiens GN=KRT1 PE=1 SV=6 - [K2C1_HUMAN]	2789.33	68.94	48	55	834	644	65.999	8.11865
		P04259	Keratin, type II cytoskeletal 6B OS=Homo sapiens GN=KRT6B PE=1 SV=5 - [K2C6B_HUMAN]	479.566	24.82	1	19	178	564	60.0303	8.00146
	High	QNLEPLFEQYINNLRR	1	3	3		0	3.0361	3	2047.08	2.87909	50.6024	1
		Accession	Description	Score	Coverage	# Unique Peptides	# Peptides	# PSMs	# AAs	MW [kDa]	calc. pI
		P13647	Keratin, type II cytoskeletal 5 OS=Homo sapiens GN=KRT5 PE=1 SV=3 - [K2C5_HUMAN]	559.797	39.66	14	27	208	590	62.34	7.73779
		P04259	Keratin, type II cytoskeletal 6B OS=Homo sapiens GN=KRT6B PE=1 SV=5 - [K2C6B_HUMAN]	479.566	24.82	1	19	178	564	60.0303	8.00146
		P02538	Keratin, type II cytoskeletal 6A OS=Homo sapiens GN=KRT6A PE=1 SV=3 - [K2C6A_HUMAN]	418.304	27.66	2	20	158	564	60.0083	8.00146
	High	YEDEINKR	23	6	6		0	2.78703	3	1066.52	-0.123576	15.9483	1
		Accession	Description	Score	Coverage	# Unique Peptides	# Peptides	# PSMs	# AAs	MW [kDa]	calc. pI
		P04264	Keratin, type II cytoskeletal 1 OS=Homo sapiens GN=KRT1 PE=1 SV=6 - [K2C1_HUMAN]	2789.33	68.94	48	55	834	644	65.999	8.11865
		P35908	Keratin, type II cytoskeletal 2 epidermal OS=Homo sapiens GN=KRT2 PE=1 SV=2 - [K22E_HUMAN]	2123.44	77.78	43	53	622	639	65.3932	8.00146
		P13647	Keratin, type II cytoskeletal 5 OS=Homo sapiens GN=KRT5 PE=1 SV=3 - [K2C5_HUMAN]	559.797	39.66	14	27	208	590	62.34	7.73779
		P04259	Keratin, type II cytoskeletal 6B OS=Homo sapiens GN=KRT6B PE=1 SV=5 - [K2C6B_HUMAN]	479.566	24.82	1	19	178	564	60.0303	8.00146
		P02538	Keratin, type II cytoskeletal 6A OS=Homo sapiens GN=KRT6A PE=1 SV=3 - [K2C6A_HUMAN]	418.304	27.66	2	20	158	564	60.0083	8.00146
		P05787	Keratin, type II cytoskeletal 8 OS=Homo sapiens GN=KRT8 PE=1 SV=7 - [K2C8_HUMAN]	230.654	24.84	8	15	82	483	53.6711	5.59229
	High	KLLEGEEcR	4	4	4	C8(Carbamidomethyl)	0	2.74968	2	1133.56	-1.45115	19.2419	1
		Accession	Description	Score	Coverage	# Unique Peptides	# Peptides	# PSMs	# AAs	MW [kDa]	calc. pI
		P35908	Keratin, type II cytoskeletal 2 epidermal OS=Homo sapiens GN=KRT2 PE=1 SV=2 - [K22E_HUMAN]	2123.44	77.78	43	53	622	639	65.3932	8.00146
		P13647	Keratin, type II cytoskeletal 5 OS=Homo sapiens GN=KRT5 PE=1 SV=3 - [K2C5_HUMAN]	559.797	39.66	14	27	208	590	62.34	7.73779
		P04259	Keratin, type II cytoskeletal 6B OS=Homo sapiens GN=KRT6B PE=1 SV=5 - [K2C6B_HUMAN]	479.566	24.82	1	19	178	564	60.0303	8.00146
		P02538	Keratin, type II cytoskeletal 6A OS=Homo sapiens GN=KRT6A PE=1 SV=3 - [K2C6A_HUMAN]	418.304	27.66	2	20	158	564	60.0083	8.00146
	High	GRLDSELR	7	3	3		0	2.74171	2	945.511	0.07171	21.5642	1
		Accession	Description	Score	Coverage	# Unique Peptides	# Peptides	# PSMs	# AAs	MW [kDa]	calc. pI
		P13647	Keratin, type II cytoskeletal 5 OS=Homo sapiens GN=KRT5 PE=1 SV=3 - [K2C5_HUMAN]	559.797	39.66	14	27	208	590	62.34	7.73779
		P04259	Keratin, type II cytoskeletal 6B OS=Homo sapiens GN=KRT6B PE=1 SV=5 - [K2C6B_HUMAN]	479.566	24.82	1	19	178	564	60.0303	8.00146
		P02538	Keratin, type II cytoskeletal 6A OS=Homo sapiens GN=KRT6A PE=1 SV=3 - [K2C6A_HUMAN]	418.304	27.66	2	20	158	564	60.0083	8.00146
	High	AQYEEIAQR	33	3	3		0	2.64872	2	1107.54	-0.602571	23.3753	0
		Accession	Description	Score	Coverage	# Unique Peptides	# Peptides	# PSMs	# AAs	MW [kDa]	calc. pI
		P35908	Keratin, type II cytoskeletal 2 epidermal OS=Homo sapiens GN=KRT2 PE=1 SV=2 - [K22E_HUMAN]	2123.44	77.78	43	53	622	639	65.3932	8.00146
		P04259	Keratin, type II cytoskeletal 6B OS=Homo sapiens GN=KRT6B PE=1 SV=5 - [K2C6B_HUMAN]	479.566	24.82	1	19	178	564	60.0303	8.00146
		P02538	Keratin, type II cytoskeletal 6A OS=Homo sapiens GN=KRT6A PE=1 SV=3 - [K2C6A_HUMAN]	418.304	27.66	2	20	158	564	60.0083	8.00146
	High	LLEGEEcR	8	4	4	C7(Carbamidomethyl)	0	2.38541	2	1005.47	-1.09039	20.1965	0
		Accession	Description	Score	Coverage	# Unique Peptides	# Peptides	# PSMs	# AAs	MW [kDa]	calc. pI
		P35908	Keratin, type II cytoskeletal 2 epidermal OS=Homo sapiens GN=KRT2 PE=1 SV=2 - [K22E_HUMAN]	2123.44	77.78	43	53	622	639	65.3932	8.00146
		P13647	Keratin, type II cytoskeletal 5 OS=Homo sapiens GN=KRT5 PE=1 SV=3 - [K2C5_HUMAN]	559.797	39.66	14	27	208	590	62.34	7.73779
		P04259	Keratin, type II cytoskeletal 6B OS=Homo sapiens GN=KRT6B PE=1 SV=5 - [K2C6B_HUMAN]	479.566	24.82	1	19	178	564	60.0303	8.00146
		P02538	Keratin, type II cytoskeletal 6A OS=Homo sapiens GN=KRT6A PE=1 SV=3 - [K2C6A_HUMAN]	418.304	27.66	2	20	158	564	60.0083	8.00146
	High	SGFSSISVSR	3	1	1		0	2.22225	2	1026.52	-0.792793	30.476	0
		Accession	Description	Score	Coverage	# Unique Peptides	# Peptides	# PSMs	# AAs	MW [kDa]	calc. pI
		P04259	Keratin, type II cytoskeletal 6B OS=Homo sapiens GN=KRT6B PE=1 SV=5 - [K2C6B_HUMAN]	479.566	24.82	1	19	178	564	60.0303	8.00146
	High	FASFIDK	6	5	5		0	2.19334	2	827.43	0.338409	33.6743	0
		Accession	Description	Score	Coverage	# Unique Peptides	# Peptides	# PSMs	# AAs	MW [kDa]	calc. pI
		P35908	Keratin, type II cytoskeletal 2 epidermal OS=Homo sapiens GN=KRT2 PE=1 SV=2 - [K22E_HUMAN]	2123.44	77.78	43	53	622	639	65.3932	8.00146
		P13647	Keratin, type II cytoskeletal 5 OS=Homo sapiens GN=KRT5 PE=1 SV=3 - [K2C5_HUMAN]	559.797	39.66	14	27	208	590	62.34	7.73779
		P04259	Keratin, type II cytoskeletal 6B OS=Homo sapiens GN=KRT6B PE=1 SV=5 - [K2C6B_HUMAN]	479.566	24.82	1	19	178	564	60.0303	8.00146
		P02538	Keratin, type II cytoskeletal 6A OS=Homo sapiens GN=KRT6A PE=1 SV=3 - [K2C6A_HUMAN]	418.304	27.66	2	20	158	564	60.0083	8.00146
		P05787	Keratin, type II cytoskeletal 8 OS=Homo sapiens GN=KRT8 PE=1 SV=7 - [K2C8_HUMAN]	230.654	24.84	8	15	82	483	53.6711	5.59229
	High	RGFSANSAR	1	2	2		0	2.14598	2	965.496	5.30624	13.5136	1
		Accession	Description	Score	Coverage	# Unique Peptides	# Peptides	# PSMs	# AAs	MW [kDa]	calc. pI
		P04259	Keratin, type II cytoskeletal 6B OS=Homo sapiens GN=KRT6B PE=1 SV=5 - [K2C6B_HUMAN]	479.566	24.82	1	19	178	564	60.0303	8.00146
		P02538	Keratin, type II cytoskeletal 6A OS=Homo sapiens GN=KRT6A PE=1 SV=3 - [K2C6A_HUMAN]	418.304	27.66	2	20	158	564	60.0083	8.00146
	High	SLYGLGGSKR	2	2	2		0	2.10387	2	1037.57	0.272731	25.568	1
		Accession	Description	Score	Coverage	# Unique Peptides	# Peptides	# PSMs	# AAs	MW [kDa]	calc. pI
		P04259	Keratin, type II cytoskeletal 6B OS=Homo sapiens GN=KRT6B PE=1 SV=5 - [K2C6B_HUMAN]	479.566	24.82	1	19	178	564	60.0303	8.00146
		P02538	Keratin, type II cytoskeletal 6A OS=Homo sapiens GN=KRT6A PE=1 SV=3 - [K2C6A_HUMAN]	418.304	27.66	2	20	158	564	60.0083	8.00146
	High	WTLLQEQGTK	1	3	3		0	2.00449	2	1203.64	-0.281723	36.8358	0
		Accession	Description	Score	Coverage	# Unique Peptides	# Peptides	# PSMs	# AAs	MW [kDa]	calc. pI
		P13647	Keratin, type II cytoskeletal 5 OS=Homo sapiens GN=KRT5 PE=1 SV=3 - [K2C5_HUMAN]	559.797	39.66	14	27	208	590	62.34	7.73779
		P04259	Keratin, type II cytoskeletal 6B OS=Homo sapiens GN=KRT6B PE=1 SV=5 - [K2C6B_HUMAN]	479.566	24.82	1	19	178	564	60.0303	8.00146
		P02538	Keratin, type II cytoskeletal 6A OS=Homo sapiens GN=KRT6A PE=1 SV=3 - [K2C6A_HUMAN]	418.304	27.66	2	20	158	564	60.0083	8.00146
	High	HGDDLR	1	4	4		0	1.99175	2	712.34	3.19352	7.80882	0
		Accession	Description	Score	Coverage	# Unique Peptides	# Peptides	# PSMs	# AAs	MW [kDa]	calc. pI
		P13647	Keratin, type II cytoskeletal 5 OS=Homo sapiens GN=KRT5 PE=1 SV=3 - [K2C5_HUMAN]	559.797	39.66	14	27	208	590	62.34	7.73779
		P04259	Keratin, type II cytoskeletal 6B OS=Homo sapiens GN=KRT6B PE=1 SV=5 - [K2C6B_HUMAN]	479.566	24.82	1	19	178	564	60.0303	8.00146
		P02538	Keratin, type II cytoskeletal 6A OS=Homo sapiens GN=KRT6A PE=1 SV=3 - [K2C6A_HUMAN]	418.304	27.66	2	20	158	564	60.0083	8.00146
		P05787	Keratin, type II cytoskeletal 8 OS=Homo sapiens GN=KRT8 PE=1 SV=7 - [K2C8_HUMAN]	230.654	24.84	8	15	82	483	53.6711	5.59229
	A3	Sequence	# PSMs	# Proteins	# Protein Groups	Modifications	ΔCn	XCorr	Charge	MH+ [Da]	ΔM [ppm]	RT [min]	# Missed Cleavages
	High	TEELNKEVASNSELVQSSR	1	1	1		0	5.51784	3	2120.04	-1.78792	30.4567	1
		Accession	Description	Score	Coverage	# Unique Peptides	# Peptides	# PSMs	# AAs	MW [kDa]	calc. pI
		P08779	Keratin, type I cytoskeletal 16 OS=Homo sapiens GN=KRT16 PE=1 SV=4 - [K1C16_HUMAN]	427.102	32.77	4	16	164	473	51.2362	5.04639
	High	VTmQNLNDRLASYLDKVR	2	3	3	M3(Oxidation)	0	4.2565	4	2152.12	2.06816	50.0029	2
		Accession	Description	Score	Coverage	# Unique Peptides	# Peptides	# PSMs	# AAs	MW [kDa]	calc. pI
		P13645	Keratin, type I cytoskeletal 10 OS=Homo sapiens GN=KRT10 PE=1 SV=6 - [K1C10_HUMAN]	1914.18	55.99	32	38	623	584	58.7917	5.21143
		P02533	Keratin, type I cytoskeletal 14 OS=Homo sapiens GN=KRT14 PE=1 SV=4 - [K1C14_HUMAN]	497.056	36.65	3	17	183	472	51.5294	5.16064
		P08779	Keratin, type I cytoskeletal 16 OS=Homo sapiens GN=KRT16 PE=1 SV=4 - [K1C16_HUMAN]	427.102	32.77	4	16	164	473	51.2362	5.04639
	High	ALEEANADLEVK	18	3	3		0	3.7607	2	1301.66	1.65847	29.7565	0
		Accession	Description	Score	Coverage	# Unique Peptides	# Peptides	# PSMs	# AAs	MW [kDa]	calc. pI
		P02533	Keratin, type I cytoskeletal 14 OS=Homo sapiens GN=KRT14 PE=1 SV=4 - [K1C14_HUMAN]	497.056	36.65	3	17	183	472	51.5294	5.16064
		P08779	Keratin, type I cytoskeletal 16 OS=Homo sapiens GN=KRT16 PE=1 SV=4 - [K1C16_HUMAN]	427.102	32.77	4	16	164	473	51.2362	5.04639
		P19012	Keratin, type I cytoskeletal 15 OS=Homo sapiens GN=KRT15 PE=1 SV=3 - [K1C15_HUMAN]	310.822	14.04	2	8	125	456	49.1811	4.76709
	High	APSTYGGGLSVSSR	6	1	1		0	3.66298	2	1338.66	0.0696895	27.2944	0
		Accession	Description	Score	Coverage	# Unique Peptides	# Peptides	# PSMs	# AAs	MW [kDa]	calc. pI
		P08779	Keratin, type I cytoskeletal 16 OS=Homo sapiens GN=KRT16 PE=1 SV=4 - [K1C16_HUMAN]	427.102	32.77	4	16	164	473	51.2362	5.04639
	High	ASLENSLEETKGR	2	2	2		0	3.48558	3	1433.73	2.1616	26.2447	1
		Accession	Description	Score	Coverage	# Unique Peptides	# Peptides	# PSMs	# AAs	MW [kDa]	calc. pI
		P02533	Keratin, type I cytoskeletal 14 OS=Homo sapiens GN=KRT14 PE=1 SV=4 - [K1C14_HUMAN]	497.056	36.65	3	17	183	472	51.5294	5.16064
		P08779	Keratin, type I cytoskeletal 16 OS=Homo sapiens GN=KRT16 PE=1 SV=4 - [K1C16_HUMAN]	427.102	32.77	4	16	164	473	51.2362	5.04639
	High	GScGIGGGIGGGSSR	1	2	2	C3(Carbamidomethyl)	0	3.45755	2	1278.59	2.2065	22.0884	0
		Accession	Description	Score	Coverage	# Unique Peptides	# Peptides	# PSMs	# AAs	MW [kDa]	calc. pI
		P02533	Keratin, type I cytoskeletal 14 OS=Homo sapiens GN=KRT14 PE=1 SV=4 - [K1C14_HUMAN]	497.056	36.65	3	17	183	472	51.5294	5.16064
		P08779	Keratin, type I cytoskeletal 16 OS=Homo sapiens GN=KRT16 PE=1 SV=4 - [K1C16_HUMAN]	427.102	32.77	4	16	164	473	51.2362	5.04639
	High	LASYLDKVR	37	6	5		0	3.13153	3	1064.61	-0.987653	29.1392	1
		Accession	Description	Score	Coverage	# Unique Peptides	# Peptides	# PSMs	# AAs	MW [kDa]	calc. pI
		P13645	Keratin, type I cytoskeletal 10 OS=Homo sapiens GN=KRT10 PE=1 SV=6 - [K1C10_HUMAN]	1914.18	55.99	32	38	623	584	58.7917	5.21143
		P02533	Keratin, type I cytoskeletal 14 OS=Homo sapiens GN=KRT14 PE=1 SV=4 - [K1C14_HUMAN]	497.056	36.65	3	17	183	472	51.5294	5.16064
		P08779	Keratin, type I cytoskeletal 16 OS=Homo sapiens GN=KRT16 PE=1 SV=4 - [K1C16_HUMAN]	427.102	32.77	4	16	164	473	51.2362	5.04639
		P19012	Keratin, type I cytoskeletal 15 OS=Homo sapiens GN=KRT15 PE=1 SV=3 - [K1C15_HUMAN]	310.822	14.04	2	8	125	456	49.1811	4.76709
		Q04695	Keratin, type I cytoskeletal 17 OS=Homo sapiens GN=KRT17 PE=1 SV=2 - [K1C17_HUMAN]	270.034	18.52	2	9	112	432	48.076	5.021
	High	EVFTSSSSSSSR	1	1	1		0	3.11695	2	1260.57	-0.720122	18.1352	0
		Accession	Description	Score	Coverage	# Unique Peptides	# Peptides	# PSMs	# AAs	MW [kDa]	calc. pI
		P08779	Keratin, type I cytoskeletal 16 OS=Homo sapiens GN=KRT16 PE=1 SV=4 - [K1C16_HUMAN]	427.102	32.77	4	16	164	473	51.2362	5.04639
	High	ISSVLAGGScR	3	2	2	C10(Carbamidomethyl)	0	3.11129	2	1106.57	3.06907	24.5458	0
		Accession	Description	Score	Coverage	# Unique Peptides	# Peptides	# PSMs	# AAs	MW [kDa]	calc. pI
		P02533	Keratin, type I cytoskeletal 14 OS=Homo sapiens GN=KRT14 PE=1 SV=4 - [K1C14_HUMAN]	497.056	36.65	3	17	183	472	51.5294	5.16064
		P08779	Keratin, type I cytoskeletal 16 OS=Homo sapiens GN=KRT16 PE=1 SV=4 - [K1C16_HUMAN]	427.102	32.77	4	16	164	473	51.2362	5.04639
	High	VTmQNLNDR	24	4	4	M3(Oxidation)	0	3.0508	2	1106.53	-0.781082	15.4218	0
		Accession	Description	Score	Coverage	# Unique Peptides	# Peptides	# PSMs	# AAs	MW [kDa]	calc. pI
		P13645	Keratin, type I cytoskeletal 10 OS=Homo sapiens GN=KRT10 PE=1 SV=6 - [K1C10_HUMAN]	1914.18	55.99	32	38	623	584	58.7917	5.21143
		P02533	Keratin, type I cytoskeletal 14 OS=Homo sapiens GN=KRT14 PE=1 SV=4 - [K1C14_HUMAN]	497.056	36.65	3	17	183	472	51.5294	5.16064
		P08779	Keratin, type I cytoskeletal 16 OS=Homo sapiens GN=KRT16 PE=1 SV=4 - [K1C16_HUMAN]	427.102	32.77	4	16	164	473	51.2362	5.04639
		Q7Z3Y8	Keratin, type I cytoskeletal 27 OS=Homo sapiens GN=KRT27 PE=1 SV=2 - [K1C27_HUMAN]	115.092	8.06	2	4	45	459	49.7915	5.04639
	High	VLDELTLAR	20	5	4		0	2.78683	2	1029.6	1.16461	37.2766	0
		Accession	Description	Score	Coverage	# Unique Peptides	# Peptides	# PSMs	# AAs	MW [kDa]	calc. pI
		P02533	Keratin, type I cytoskeletal 14 OS=Homo sapiens GN=KRT14 PE=1 SV=4 - [K1C14_HUMAN]	497.056	36.65	3	17	183	472	51.5294	5.16064
		P08779	Keratin, type I cytoskeletal 16 OS=Homo sapiens GN=KRT16 PE=1 SV=4 - [K1C16_HUMAN]	427.102	32.77	4	16	164	473	51.2362	5.04639
		P19012	Keratin, type I cytoskeletal 15 OS=Homo sapiens GN=KRT15 PE=1 SV=3 - [K1C15_HUMAN]	310.822	14.04	2	8	125	456	49.1811	4.76709
		Q04695	Keratin, type I cytoskeletal 17 OS=Homo sapiens GN=KRT17 PE=1 SV=2 - [K1C17_HUMAN]	270.034	18.52	2	9	112	432	48.076	5.021
	High	LEQEIATYR	1	5	4		0	2.42997	2	1122.58	2.85023	27.4041	0
		Accession	Description	Score	Coverage	# Unique Peptides	# Peptides	# PSMs	# AAs	MW [kDa]	calc. pI
		P02533	Keratin, type I cytoskeletal 14 OS=Homo sapiens GN=KRT14 PE=1 SV=4 - [K1C14_HUMAN]	497.056	36.65	3	17	183	472	51.5294	5.16064
		P08779	Keratin, type I cytoskeletal 16 OS=Homo sapiens GN=KRT16 PE=1 SV=4 - [K1C16_HUMAN]	427.102	32.77	4	16	164	473	51.2362	5.04639
		P19012	Keratin, type I cytoskeletal 15 OS=Homo sapiens GN=KRT15 PE=1 SV=3 - [K1C15_HUMAN]	310.822	14.04	2	8	125	456	49.1811	4.76709
		Q04695	Keratin, type I cytoskeletal 17 OS=Homo sapiens GN=KRT17 PE=1 SV=2 - [K1C17_HUMAN]	270.034	18.52	2	9	112	432	48.076	5.021
	High	LASYLDK	15	7	6		0	2.20306	2	809.439	-1.37715	25.0689	0
		Accession	Description	Score	Coverage	# Unique Peptides	# Peptides	# PSMs	# AAs	MW [kDa]	calc. pI
		P13645	Keratin, type I cytoskeletal 10 OS=Homo sapiens GN=KRT10 PE=1 SV=6 - [K1C10_HUMAN]	1914.18	55.99	32	38	623	584	58.7917	5.21143
		P35527	Keratin, type I cytoskeletal 9 OS=Homo sapiens GN=KRT9 PE=1 SV=3 - [K1C9_HUMAN]	1331.94	61.32	30	31	399	623	62.0268	5.23682
		P02533	Keratin, type I cytoskeletal 14 OS=Homo sapiens GN=KRT14 PE=1 SV=4 - [K1C14_HUMAN]	497.056	36.65	3	17	183	472	51.5294	5.16064
		P08779	Keratin, type I cytoskeletal 16 OS=Homo sapiens GN=KRT16 PE=1 SV=4 - [K1C16_HUMAN]	427.102	32.77	4	16	164	473	51.2362	5.04639
		P19012	Keratin, type I cytoskeletal 15 OS=Homo sapiens GN=KRT15 PE=1 SV=3 - [K1C15_HUMAN]	310.822	14.04	2	8	125	456	49.1811	4.76709
		Q04695	Keratin, type I cytoskeletal 17 OS=Homo sapiens GN=KRT17 PE=1 SV=2 - [K1C17_HUMAN]	270.034	18.52	2	9	112	432	48.076	5.021
	High	LAADDFR	30	7	6		0	2.18557	2	807.403	4.4507	25.8624	0
		Accession	Description	Score	Coverage	# Unique Peptides	# Peptides	# PSMs	# AAs	MW [kDa]	calc. pI
		P13645	Keratin, type I cytoskeletal 10 OS=Homo sapiens GN=KRT10 PE=1 SV=6 - [K1C10_HUMAN]	1914.18	55.99	32	38	623	584	58.7917	5.21143
		P02533	Keratin, type I cytoskeletal 14 OS=Homo sapiens GN=KRT14 PE=1 SV=4 - [K1C14_HUMAN]	497.056	36.65	3	17	183	472	51.5294	5.16064
		P08779	Keratin, type I cytoskeletal 16 OS=Homo sapiens GN=KRT16 PE=1 SV=4 - [K1C16_HUMAN]	427.102	32.77	4	16	164	473	51.2362	5.04639
		P19012	Keratin, type I cytoskeletal 15 OS=Homo sapiens GN=KRT15 PE=1 SV=3 - [K1C15_HUMAN]	310.822	14.04	2	8	125	456	49.1811	4.76709
		Q04695	Keratin, type I cytoskeletal 17 OS=Homo sapiens GN=KRT17 PE=1 SV=2 - [K1C17_HUMAN]	270.034	18.52	2	9	112	432	48.076	5.021
		P05783	Keratin, type I cytoskeletal 18 OS=Homo sapiens GN=KRT18 PE=1 SV=2 - [K1C18_HUMAN]	137.752	32.79	14	15	56	430	48.0285	5.45264
	High	TIEDLRNK	1	2	2		0	2.04904	2	988.543	0.485435	18.9685	1
		Accession	Description	Score	Coverage	# Unique Peptides	# Peptides	# PSMs	# AAs	MW [kDa]	calc. pI
		P02533	Keratin, type I cytoskeletal 14 OS=Homo sapiens GN=KRT14 PE=1 SV=4 - [K1C14_HUMAN]	497.056	36.65	3	17	183	472	51.5294	5.16064
		P08779	Keratin, type I cytoskeletal 16 OS=Homo sapiens GN=KRT16 PE=1 SV=4 - [K1C16_HUMAN]	427.102	32.77	4	16	164	473	51.2362	5.04639
	High	SEVTELRR	2	1	1		0	1.97344	2	989.541	3.37306	18.1126	1
		Accession	Description	Score	Coverage	# Unique Peptides	# Peptides	# PSMs	# AAs	MW [kDa]	calc. pI
		P08779	Keratin, type I cytoskeletal 16 OS=Homo sapiens GN=KRT16 PE=1 SV=4 - [K1C16_HUMAN]	427.102	32.77	4	16	164	473	51.2362	5.04639
Q9P2J5	Leucine--tRNA ligase, cytoplasmic OS=Homo sapiens GN=LARS PE=1 SV=2 - [SYLC_HUMAN]	208.67	25.34	1	29	79	1176	134.379	7.29834
	A3	Sequence	# PSMs	# Proteins	# Protein Groups	Modifications	ΔCn	XCorr	Charge	MH+ [Da]	ΔM [ppm]	RT [min]	# Missed Cleavages
	High	NLDLDSIIAEVKAQYEEIAQR	1	3	3		0	5.64718	3	2418.25	-0.0788112	51.4581	1
		Accession	Description	Score	Coverage	# Unique Peptides	# Peptides	# PSMs	# AAs	MW [kDa]	calc. pI
		P35908	Keratin, type II cytoskeletal 2 epidermal OS=Homo sapiens GN=KRT2 PE=1 SV=2 - [K22E_HUMAN]	2123.44	77.78	43	53	622	639	65.3932	8.00146
		P04259	Keratin, type II cytoskeletal 6B OS=Homo sapiens GN=KRT6B PE=1 SV=5 - [K2C6B_HUMAN]	479.566	24.82	1	19	178	564	60.0303	8.00146
		P02538	Keratin, type II cytoskeletal 6A OS=Homo sapiens GN=KRT6A PE=1 SV=3 - [K2C6A_HUMAN]	418.304	27.66	2	20	158	564	60.0083	8.00146
	High	NKYEDEINKR	26	5	5		0	3.93948	3	1308.66	2.23809	19.5807	2
		Accession	Description	Score	Coverage	# Unique Peptides	# Peptides	# PSMs	# AAs	MW [kDa]	calc. pI
		P04264	Keratin, type II cytoskeletal 1 OS=Homo sapiens GN=KRT1 PE=1 SV=6 - [K2C1_HUMAN]	2789.33	68.94	48	55	834	644	65.999	8.11865
		P13647	Keratin, type II cytoskeletal 5 OS=Homo sapiens GN=KRT5 PE=1 SV=3 - [K2C5_HUMAN]	559.797	39.66	14	27	208	590	62.34	7.73779
		P04259	Keratin, type II cytoskeletal 6B OS=Homo sapiens GN=KRT6B PE=1 SV=5 - [K2C6B_HUMAN]	479.566	24.82	1	19	178	564	60.0303	8.00146
		P02538	Keratin, type II cytoskeletal 6A OS=Homo sapiens GN=KRT6A PE=1 SV=3 - [K2C6A_HUMAN]	418.304	27.66	2	20	158	564	60.0083	8.00146
		P05787	Keratin, type II cytoskeletal 8 OS=Homo sapiens GN=KRT8 PE=1 SV=7 - [K2C8_HUMAN]	230.654	24.84	8	15	82	483	53.6711	5.59229
	High	AIGGGLSSVGGGSSTIK	2	1	1		0	3.77164	2	1447.77	-0.41275	31.3228	0
		Accession	Description	Score	Coverage	# Unique Peptides	# Peptides	# PSMs	# AAs	MW [kDa]	calc. pI
		P02538	Keratin, type II cytoskeletal 6A OS=Homo sapiens GN=KRT6A PE=1 SV=3 - [K2C6A_HUMAN]	418.304	27.66	2	20	158	564	60.0083	8.00146
	High	TAAENEFVTLKK	3	2	2		0	3.44747	3	1350.73	-0.59317	29.9087	1
		Accession	Description	Score	Coverage	# Unique Peptides	# Peptides	# PSMs	# AAs	MW [kDa]	calc. pI
		P04259	Keratin, type II cytoskeletal 6B OS=Homo sapiens GN=KRT6B PE=1 SV=5 - [K2C6B_HUMAN]	479.566	24.82	1	19	178	564	60.0303	8.00146
		P02538	Keratin, type II cytoskeletal 6A OS=Homo sapiens GN=KRT6A PE=1 SV=3 - [K2C6A_HUMAN]	418.304	27.66	2	20	158	564	60.0083	8.00146
	High	NLDLDSIIAEVK	5	4	4		0	3.40586	2	1329.73	1.95077	49.1873	0
		Accession	Description	Score	Coverage	# Unique Peptides	# Peptides	# PSMs	# AAs	MW [kDa]	calc. pI
		P35908	Keratin, type II cytoskeletal 2 epidermal OS=Homo sapiens GN=KRT2 PE=1 SV=2 - [K22E_HUMAN]	2123.44	77.78	43	53	622	639	65.3932	8.00146
		P13647	Keratin, type II cytoskeletal 5 OS=Homo sapiens GN=KRT5 PE=1 SV=3 - [K2C5_HUMAN]	559.797	39.66	14	27	208	590	62.34	7.73779
		P04259	Keratin, type II cytoskeletal 6B OS=Homo sapiens GN=KRT6B PE=1 SV=5 - [K2C6B_HUMAN]	479.566	24.82	1	19	178	564	60.0303	8.00146
		P02538	Keratin, type II cytoskeletal 6A OS=Homo sapiens GN=KRT6A PE=1 SV=3 - [K2C6A_HUMAN]	418.304	27.66	2	20	158	564	60.0083	8.00146
	High	NKYEDEINK	2	5	5		0	3.31195	2	1152.55	-0.452384	19.3368	1
		Accession	Description	Score	Coverage	# Unique Peptides	# Peptides	# PSMs	# AAs	MW [kDa]	calc. pI
		P04264	Keratin, type II cytoskeletal 1 OS=Homo sapiens GN=KRT1 PE=1 SV=6 - [K2C1_HUMAN]	2789.33	68.94	48	55	834	644	65.999	8.11865
		P13647	Keratin, type II cytoskeletal 5 OS=Homo sapiens GN=KRT5 PE=1 SV=3 - [K2C5_HUMAN]	559.797	39.66	14	27	208	590	62.34	7.73779
		P04259	Keratin, type II cytoskeletal 6B OS=Homo sapiens GN=KRT6B PE=1 SV=5 - [K2C6B_HUMAN]	479.566	24.82	1	19	178	564	60.0303	8.00146
		P02538	Keratin, type II cytoskeletal 6A OS=Homo sapiens GN=KRT6A PE=1 SV=3 - [K2C6A_HUMAN]	418.304	27.66	2	20	158	564	60.0083	8.00146
		P05787	Keratin, type II cytoskeletal 8 OS=Homo sapiens GN=KRT8 PE=1 SV=7 - [K2C8_HUMAN]	230.654	24.84	8	15	82	483	53.6711	5.59229
	High	FASFIDKVR	6	5	5		0	3.17821	3	1082.6	-0.866873	35.4747	1
		Accession	Description	Score	Coverage	# Unique Peptides	# Peptides	# PSMs	# AAs	MW [kDa]	calc. pI
		P35908	Keratin, type II cytoskeletal 2 epidermal OS=Homo sapiens GN=KRT2 PE=1 SV=2 - [K22E_HUMAN]	2123.44	77.78	43	53	622	639	65.3932	8.00146
		P13647	Keratin, type II cytoskeletal 5 OS=Homo sapiens GN=KRT5 PE=1 SV=3 - [K2C5_HUMAN]	559.797	39.66	14	27	208	590	62.34	7.73779
		P04259	Keratin, type II cytoskeletal 6B OS=Homo sapiens GN=KRT6B PE=1 SV=5 - [K2C6B_HUMAN]	479.566	24.82	1	19	178	564	60.0303	8.00146
		P02538	Keratin, type II cytoskeletal 6A OS=Homo sapiens GN=KRT6A PE=1 SV=3 - [K2C6A_HUMAN]	418.304	27.66	2	20	158	564	60.0083	8.00146
		P05787	Keratin, type II cytoskeletal 8 OS=Homo sapiens GN=KRT8 PE=1 SV=7 - [K2C8_HUMAN]	230.654	24.84	8	15	82	483	53.6711	5.59229
	High	QNLEPLFEQYINNLRR	1	3	3		0	3.0361	3	2047.08	2.87909	50.6024	1
		Accession	Description	Score	Coverage	# Unique Peptides	# Peptides	# PSMs	# AAs	MW [kDa]	calc. pI
		P13647	Keratin, type II cytoskeletal 5 OS=Homo sapiens GN=KRT5 PE=1 SV=3 - [K2C5_HUMAN]	559.797	39.66	14	27	208	590	62.34	7.73779
		P04259	Keratin, type II cytoskeletal 6B OS=Homo sapiens GN=KRT6B PE=1 SV=5 - [K2C6B_HUMAN]	479.566	24.82	1	19	178	564	60.0303	8.00146
		P02538	Keratin, type II cytoskeletal 6A OS=Homo sapiens GN=KRT6A PE=1 SV=3 - [K2C6A_HUMAN]	418.304	27.66	2	20	158	564	60.0083	8.00146
	High	YEDEINKR	23	6	6		0	2.78703	3	1066.52	-0.123576	15.9483	1
		Accession	Description	Score	Coverage	# Unique Peptides	# Peptides	# PSMs	# AAs	MW [kDa]	calc. pI
		P04264	Keratin, type II cytoskeletal 1 OS=Homo sapiens GN=KRT1 PE=1 SV=6 - [K2C1_HUMAN]	2789.33	68.94	48	55	834	644	65.999	8.11865
		P35908	Keratin, type II cytoskeletal 2 epidermal OS=Homo sapiens GN=KRT2 PE=1 SV=2 - [K22E_HUMAN]	2123.44	77.78	43	53	622	639	65.3932	8.00146
		P13647	Keratin, type II cytoskeletal 5 OS=Homo sapiens GN=KRT5 PE=1 SV=3 - [K2C5_HUMAN]	559.797	39.66	14	27	208	590	62.34	7.73779
		P04259	Keratin, type II cytoskeletal 6B OS=Homo sapiens GN=KRT6B PE=1 SV=5 - [K2C6B_HUMAN]	479.566	24.82	1	19	178	564	60.0303	8.00146
		P02538	Keratin, type II cytoskeletal 6A OS=Homo sapiens GN=KRT6A PE=1 SV=3 - [K2C6A_HUMAN]	418.304	27.66	2	20	158	564	60.0083	8.00146
		P05787	Keratin, type II cytoskeletal 8 OS=Homo sapiens GN=KRT8 PE=1 SV=7 - [K2C8_HUMAN]	230.654	24.84	8	15	82	483	53.6711	5.59229
	High	SGFSSVSVSR	10	1	1		0	2.75223	2	1012.51	2.11442	26.1521	0
		Accession	Description	Score	Coverage	# Unique Peptides	# Peptides	# PSMs	# AAs	MW [kDa]	calc. pI
		P02538	Keratin, type II cytoskeletal 6A OS=Homo sapiens GN=KRT6A PE=1 SV=3 - [K2C6A_HUMAN]	418.304	27.66	2	20	158	564	60.0083	8.00146
	High	KLLEGEEcR	4	4	4	C8(Carbamidomethyl)	0	2.74968	2	1133.56	-1.45115	19.2419	1
		Accession	Description	Score	Coverage	# Unique Peptides	# Peptides	# PSMs	# AAs	MW [kDa]	calc. pI
		P35908	Keratin, type II cytoskeletal 2 epidermal OS=Homo sapiens GN=KRT2 PE=1 SV=2 - [K22E_HUMAN]	2123.44	77.78	43	53	622	639	65.3932	8.00146
		P13647	Keratin, type II cytoskeletal 5 OS=Homo sapiens GN=KRT5 PE=1 SV=3 - [K2C5_HUMAN]	559.797	39.66	14	27	208	590	62.34	7.73779
		P04259	Keratin, type II cytoskeletal 6B OS=Homo sapiens GN=KRT6B PE=1 SV=5 - [K2C6B_HUMAN]	479.566	24.82	1	19	178	564	60.0303	8.00146
		P02538	Keratin, type II cytoskeletal 6A OS=Homo sapiens GN=KRT6A PE=1 SV=3 - [K2C6A_HUMAN]	418.304	27.66	2	20	158	564	60.0083	8.00146
	High	GRLDSELR	7	3	3		0	2.74171	2	945.511	0.07171	21.5642	1
		Accession	Description	Score	Coverage	# Unique Peptides	# Peptides	# PSMs	# AAs	MW [kDa]	calc. pI
		P13647	Keratin, type II cytoskeletal 5 OS=Homo sapiens GN=KRT5 PE=1 SV=3 - [K2C5_HUMAN]	559.797	39.66	14	27	208	590	62.34	7.73779
		P04259	Keratin, type II cytoskeletal 6B OS=Homo sapiens GN=KRT6B PE=1 SV=5 - [K2C6B_HUMAN]	479.566	24.82	1	19	178	564	60.0303	8.00146
		P02538	Keratin, type II cytoskeletal 6A OS=Homo sapiens GN=KRT6A PE=1 SV=3 - [K2C6A_HUMAN]	418.304	27.66	2	20	158	564	60.0083	8.00146
	High	AQYEEIAQR	33	3	3		0	2.64872	2	1107.54	-0.602571	23.3753	0
		Accession	Description	Score	Coverage	# Unique Peptides	# Peptides	# PSMs	# AAs	MW [kDa]	calc. pI
		P35908	Keratin, type II cytoskeletal 2 epidermal OS=Homo sapiens GN=KRT2 PE=1 SV=2 - [K22E_HUMAN]	2123.44	77.78	43	53	622	639	65.3932	8.00146
		P04259	Keratin, type II cytoskeletal 6B OS=Homo sapiens GN=KRT6B PE=1 SV=5 - [K2C6B_HUMAN]	479.566	24.82	1	19	178	564	60.0303	8.00146
		P02538	Keratin, type II cytoskeletal 6A OS=Homo sapiens GN=KRT6A PE=1 SV=3 - [K2C6A_HUMAN]	418.304	27.66	2	20	158	564	60.0083	8.00146
	High	QLDSIVGER	16	2	2		0	2.51011	2	1016.54	2.76752	28.9981	0
		Accession	Description	Score	Coverage	# Unique Peptides	# Peptides	# PSMs	# AAs	MW [kDa]	calc. pI
		P13647	Keratin, type II cytoskeletal 5 OS=Homo sapiens GN=KRT5 PE=1 SV=3 - [K2C5_HUMAN]	559.797	39.66	14	27	208	590	62.34	7.73779
		P02538	Keratin, type II cytoskeletal 6A OS=Homo sapiens GN=KRT6A PE=1 SV=3 - [K2C6A_HUMAN]	418.304	27.66	2	20	158	564	60.0083	8.00146
	High	LLEGEEcR	8	4	4	C7(Carbamidomethyl)	0	2.38541	2	1005.47	-1.09039	20.1965	0
		Accession	Description	Score	Coverage	# Unique Peptides	# Peptides	# PSMs	# AAs	MW [kDa]	calc. pI
		P35908	Keratin, type II cytoskeletal 2 epidermal OS=Homo sapiens GN=KRT2 PE=1 SV=2 - [K22E_HUMAN]	2123.44	77.78	43	53	622	639	65.3932	8.00146
		P13647	Keratin, type II cytoskeletal 5 OS=Homo sapiens GN=KRT5 PE=1 SV=3 - [K2C5_HUMAN]	559.797	39.66	14	27	208	590	62.34	7.73779
		P04259	Keratin, type II cytoskeletal 6B OS=Homo sapiens GN=KRT6B PE=1 SV=5 - [K2C6B_HUMAN]	479.566	24.82	1	19	178	564	60.0303	8.00146
		P02538	Keratin, type II cytoskeletal 6A OS=Homo sapiens GN=KRT6A PE=1 SV=3 - [K2C6A_HUMAN]	418.304	27.66	2	20	158	564	60.0083	8.00146
	High	FASFIDK	6	5	5		0	2.19334	2	827.43	0.338409	33.6743	0
		Accession	Description	Score	Coverage	# Unique Peptides	# Peptides	# PSMs	# AAs	MW [kDa]	calc. pI
		P35908	Keratin, type II cytoskeletal 2 epidermal OS=Homo sapiens GN=KRT2 PE=1 SV=2 - [K22E_HUMAN]	2123.44	77.78	43	53	622	639	65.3932	8.00146
		P13647	Keratin, type II cytoskeletal 5 OS=Homo sapiens GN=KRT5 PE=1 SV=3 - [K2C5_HUMAN]	559.797	39.66	14	27	208	590	62.34	7.73779
		P04259	Keratin, type II cytoskeletal 6B OS=Homo sapiens GN=KRT6B PE=1 SV=5 - [K2C6B_HUMAN]	479.566	24.82	1	19	178	564	60.0303	8.00146
		P02538	Keratin, type II cytoskeletal 6A OS=Homo sapiens GN=KRT6A PE=1 SV=3 - [K2C6A_HUMAN]	418.304	27.66	2	20	158	564	60.0083	8.00146
		P05787	Keratin, type II cytoskeletal 8 OS=Homo sapiens GN=KRT8 PE=1 SV=7 - [K2C8_HUMAN]	230.654	24.84	8	15	82	483	53.6711	5.59229
	High	RGFSANSAR	1	2	2		0	2.14598	2	965.496	5.30624	13.5136	1
		Accession	Description	Score	Coverage	# Unique Peptides	# Peptides	# PSMs	# AAs	MW [kDa]	calc. pI
		P04259	Keratin, type II cytoskeletal 6B OS=Homo sapiens GN=KRT6B PE=1 SV=5 - [K2C6B_HUMAN]	479.566	24.82	1	19	178	564	60.0303	8.00146
		P02538	Keratin, type II cytoskeletal 6A OS=Homo sapiens GN=KRT6A PE=1 SV=3 - [K2C6A_HUMAN]	418.304	27.66	2	20	158	564	60.0083	8.00146
	High	SLYGLGGSKR	2	2	2		0	2.10387	2	1037.57	0.272731	25.568	1
		Accession	Description	Score	Coverage	# Unique Peptides	# Peptides	# PSMs	# AAs	MW [kDa]	calc. pI
		P04259	Keratin, type II cytoskeletal 6B OS=Homo sapiens GN=KRT6B PE=1 SV=5 - [K2C6B_HUMAN]	479.566	24.82	1	19	178	564	60.0303	8.00146
		P02538	Keratin, type II cytoskeletal 6A OS=Homo sapiens GN=KRT6A PE=1 SV=3 - [K2C6A_HUMAN]	418.304	27.66	2	20	158	564	60.0083	8.00146
	High	WTLLQEQGTK	1	3	3		0	2.00449	2	1203.64	-0.281723	36.8358	0
		Accession	Description	Score	Coverage	# Unique Peptides	# Peptides	# PSMs	# AAs	MW [kDa]	calc. pI
		P13647	Keratin, type II cytoskeletal 5 OS=Homo sapiens GN=KRT5 PE=1 SV=3 - [K2C5_HUMAN]	559.797	39.66	14	27	208	590	62.34	7.73779
		P04259	Keratin, type II cytoskeletal 6B OS=Homo sapiens GN=KRT6B PE=1 SV=5 - [K2C6B_HUMAN]	479.566	24.82	1	19	178	564	60.0303	8.00146
		P02538	Keratin, type II cytoskeletal 6A OS=Homo sapiens GN=KRT6A PE=1 SV=3 - [K2C6A_HUMAN]	418.304	27.66	2	20	158	564	60.0083	8.00146
	High	HGDDLR	1	4	4		0	1.99175	2	712.34	3.19352	7.80882	0
		Accession	Description	Score	Coverage	# Unique Peptides	# Peptides	# PSMs	# AAs	MW [kDa]	calc. pI
		P13647	Keratin, type II cytoskeletal 5 OS=Homo sapiens GN=KRT5 PE=1 SV=3 - [K2C5_HUMAN]	559.797	39.66	14	27	208	590	62.34	7.73779
		P04259	Keratin, type II cytoskeletal 6B OS=Homo sapiens GN=KRT6B PE=1 SV=5 - [K2C6B_HUMAN]	479.566	24.82	1	19	178	564	60.0303	8.00146
		P02538	Keratin, type II cytoskeletal 6A OS=Homo sapiens GN=KRT6A PE=1 SV=3 - [K2C6A_HUMAN]	418.304	27.66	2	20	158	564	60.0083	8.00146
[truncated: 1,309 more rows]

## Sheet: B) Blue-SDS-GEL  for LC-MS-MS 
	Blue -SDS-gel used for LC-MS/MS analysis
				1: Molecular Weight Marker
				2: Mock IP
				3-5: Empty lanes
				6: Ip of nuclear DJ1 interactors
				Note: Mock-IP and DJ1-IP were loaded far away from each other to avoid contamination during in-gel trypsin digestion

## Sheet: C) IPA-Networks 
Networks building of DJ1 nuclear interactors
ID	Molecules in Network	Score	Focus Molecules	Top Diseases and Functions
1	AARS,AR,CAD,CAND1,CARS,CCNB1,E2F1,EIF3A,EPRS,ERBB2,ETHE1,GANAB,GCN1,GLYR1,GRB2,HIF1A,HIST1H2BK,HSP90AA1,IARS,LARS,MAX,MCM3,MCM6,mir-548,MTHFD1,MYC,OTUB1,PVT1,SL1,SREBF1,TERT,TMEM126A,TOP1,TP53,UPF1	36	16	[RNA Post-Transcriptional Modification, Cancer, Endocrine System Disorders]
2	AHSP,Akt,BTG3,CCKBR,CD28,CLTC,CSE1L,EEF2,FASN,Hat,HERC1,Histone h3,Histone h4,HSP90AB1,KIR3DL1,miR-9-3p (and other miRNAs w/seed UAAAGCU),MMP12,MSH2,NFkB (complex),NPEPPS,NSD1,PHIP,PI3K (family),PRCP,PREP,PREX1,PRKDC,RBM39,RDH10,RNU7-1,SMC2,ST3GAL5,TBC1D4,TCF7L1,USP10	19	10	[DNA Replication, Recombination, and Repair, Cell Death and Survival, Cell Morphology]
© 2000-2019 QIAGEN. All rights reserved.

## Sheet: D) IPA net of direct interactor
	Ipa network of direct DJ1 nuclear interactors
		1) Binding of rat Cltc protein and rat Park7 protein occurs. [47]
		16854843	Jin J, Li GJ, Davis J, Zhu D, Wang Y, Pan C, Zhang J. Identification of novel proteins associated with both alpha-synuclein and DJ-1. Mol Cell Proteomics. 2007 May;6(5):845-59. Epub 2006 Jul 18.
		2) Binding of human EEF2 protein and human PARK7 protein occurs. [47,48]
		16854843	Jin J, Li GJ, Davis J, Zhu D, Wang Y, Pan C, Zhang J. Identification of novel proteins associated with both alpha-synuclein and DJ-1. Mol Cell Proteomics. 2007 May;6(5):845-59. Epub 2006 Jul 18.
		29128334	Malty RH, Aoki H, Kumar A, Phanse S, Amin S, Zhang Q, Minic Z, Goebels F, Musso G, Wu Z, Abou-Tok H, Meyer M, Deineko V, Kassir S, Sidhu V, Jessulat M, Scott NE, Xiong X, Vlasblom J, Prasad B, Foster LJ, Alberio T, Garavaglia B, Yu H, Bader GD, Nakamura K, Parkinson J, Babu M. A Map of Human Mitochondrial Protein Interactions Linked to Neurodegeneration Reveals New Mechanisms of Redox Homeostasis…
		3) Interaction of DJ1 [PARK7] and SETD6 [Prex1] occurs. [49]
		26780326	Chen A, Feldman M, Vershinin Z, Levy D. SETD6 is a negative regulator of oxidative stress response. Biochim Biophys Acta. 2016 Feb;1859(2):420-7. Epub 2016 Jan 15.
		4) Binding of human MTHFD1 protein and human PARK7 protein occurs. [48]
		29128334	Malty RH, Aoki H, Kumar A, Phanse S, Amin S, Zhang Q, Minic Z, Goebels F, Musso G, Wu Z, Abou-Tok H, Meyer M, Deineko V, Kassir S, Sidhu V, Jessulat M, Scott NE, Xiong X, Vlasblom J, Prasad B, Foster LJ, Alberio T, Garavaglia B, Yu H, Bader GD, Nakamura K, Parkinson J, Babu M. A Map of Human Mitochondrial Protein Interactions Linked to Neurodegeneration Reveals New Mechanisms of Redox Homeostasis…
