# Supplementary material for: DJ-1 Proteoforms in Breast Cancer Cells: The Escape of Metabolic Epigenetic Misregulation
Source: Cells. 2020 Aug 26;9(9):1968. doi: 10.3390/cells9091968 (PMC7563694; doi:10.3390/cells9091968)
Supplement: Supplementary file 1 [file cells-09-01968-s001.zip › SI_03/Supplementary File 2.xlsx]

## Sheet: Foglio1
LC-MS/MS identifications.
Spot id	Accession number	Description	Coverage	Unique Peptides	Score	MW [kDa]	calc. pI	PTMs	HCC1937 Breast cancer cells	MCF7 Breast cancer cells
Spot 1	P16402	Histone H1.3 OS=Homo sapiens GN=HIST1H1B PE=1 SV=3 - [H15_HUMAN]	35.29	2	182.79	22.3	11.02	57 [R2(MG-H1)]	yes	yes
	P16403	Histone H1.2 OS=Homo sapiens GN=HIST1H1C PE=1 SV=2 - [H12_HUMAN]	37.56	2	181.39	21.4	10.93	55 [R2(MG-H1)]	yes	yes
	Q02539	Histone H1.1 OS=Homo sapiens GN=HIST1H1A PE=1 SV=3 - [H11_HUMAN]	26.05	2	127.21	21.8	10.99	42 [R2(MG-H1)]	yes	yes
Spot 6	P68431	Histone H3.1 OS=Homo sapiens GN=HIST1H3A PE=1 SV=2 - [H31_HUMAN]	33.82	6	77.52	15.3945	11.1216	34 [R1(MG-H1)]; M5(Oxidation)	yes	yes
Spot 8	P57053	Histone H2B type F-S OS=Homo sapiens GN=H2BFS PE=1 SV=2 - [H2BFS_HUMAN]	67.46	3	543.084	13.9	10.37	147 [R6(MG-H1)]	yes	yes
	Q6DRA6	Putative histone H2B type 2-D OS=Homo sapiens GN=HIST2H2BD PE=5 SV=3 - [H2B2D_HUMAN]	29.27	4	170.18	18	10.58	56 [R7(MG-H1)]	yes	yes
Spot 11	P68431	Histone H3.1 OS=Homo sapiens GN=HIST1H3A PE=1 SV=2 - [H31_HUMAN]	36.03	8	118.84	15.3945	11.1216	53 [R1(MG-H1)]; M5(Oxidation)	yes	yes
Spot 12	Q96KK5	Histone H2A type 1-H OS=Homo sapiens GN=HIST1H2AH PE=1 SV=3 - [H2A1H_HUMAN]	43.7	3	112.03	13.9	10.89	31 [R9(MG-H1)]	yes	yes
	P0C0S5	Histone H2A.Z OS=Homo sapiens GN=H2AFZ PE=1 SV=2 - [H2AZ_HUMAN]	31.25	3	35.54	13.5	10.58	15 [R9(MG-H1)]	yes	yes
	P04908	Histone H2A type 1-B/E OS=Homo sapiens GN=HIST1H2AB PE=1 SV=2 - [H2A1B_HUMAN]	37.69	2	217.09	14.1	11.05	66 [R9(MG-H1)]	yes	yes
	Q8IUE6	Histone H2A type 2-B OS=Homo sapiens GN=HIST2H2AB PE=1 SV=3 - [H2A2B_HUMAN]	34.62	2	24.85	14	10.89	8 [R9(MG-H1)]	yes	yes
Spot 4	P62805	Histone H4 OS=Homo sapiens GN=HIST1H4A PE=1 SV=2 - [H4_HUMAN]	54.37	11	650.786	11.3604	11.356	224 [R12(MG-H1)]	yes	yes
Spot 5	P84243	Histone H3.3 OS=Homo sapiens GN=H3F3A PE=1 SV=2 - [H33_HUMAN]	41.18	8	62.53	15.3185	11.2681	28 [R1(MG-H1)]	yes	yes
Spot 7	P57053	Histone H2B type F-S OS=Homo sapiens GN=H2BFS PE=1 SV=2 - [H2BFS_HUMAN]	67.46	3	543.08	13.9	10.37	147 [R6(MG-H1)]	yes	yes
Spot 10	P84243	Histone H3.3 OS=Homo sapiens GN=H3F3A PE=1 SV=2 - [H33_HUMAN]	54.41	2	87.31	15.3	11.27	34 [R9(MG-H1)]	yes	yes
Spot 14	P68431	Histone H3.1 OS=Homo sapiens GN=HIST1H3A PE=1 SV=2 - [H31_HUMAN]	55.15	14	75.45	15.4	11.12	31 [R1(MG-H1)]	yes	yes
Legend
Spot id : Number by wich the spot is identified in the gel
Accession number: Univocal code identifing the protein on the Uniprot database (https://www.uniprot.org/uniprot)
Coverage : : percentage of aminoacid identified by MS/MS analysis
Unique Peptides: number of unique peptides identified by MS/MS analysis
Score: The score is an incorporates information about the quality of the individual peptide matches. (Moore RE, Young MK, Lee TD. Qscore: an algorithm for evaluating SEQUEST database search results. J Am Soc Mass Spectrom. 2002;13(4):378-386. doi:10.1016/S1044-0305(02)00352-5)
MW: molecular weight
Calc pI: theoretical isoelectric point
PTMs: post translational modifications
HCC1937 Breast cancer cells: breast cancer analyzed for PTM detection
MCF7 Breast cancer cells: breast cancer analyzed for PTM detection
